# Supplementary material for: Interspecific and Environmental Influence on the Foliar Metabolomes of Mitragyna Species Through Recursive OPLSDA Modeling
Source: Plants (Basel). 2025 Sep 1;14(17):2721. doi: 10.3390/plants14172721 (PMC12430465; doi:10.3390/plants14172721)
Supplement: Supplementary file 1 [file plants-14-02721-s001.zip]

Archive with 10 entries (10 files):
- Doc 1.pdf
- Figure S1.pdf
- MS1(1).xlsx
- Table S1.csv
- Table S2.pdf
- Table S3.pdf
- Table S5-Splot_metabs_Split1.csv
- Table S6-Splot_metabs_Split2.csv
- Table S7-Splot_metabs_Split3.csv
- Table S8-Splot_metabs_Split4.csv
