# Supplementary material for: Interspecific and Environmental Influence on the Foliar Metabolomes of Mitragyna Species Through Recursive OPLSDA Modeling
Source: Plants (Basel). 2025 Sep 1;14(17):2721. doi: 10.3390/plants14172721 (PMC12430465; doi:10.3390/plants14172721)
Supplement: Supplementary file 1 [file plants-14-02721-s001.zip › MS1(1).xlsx]

## Sheet: Sheet1
[Header]
Data File Name	D:\NOC\Data+Batch\Column_2\Kratom_KU\MS\MS1_79.qgd
Output Date	2565-02-14
Output Time	11:24:10
[MC Peak Table]
# of Peaks	75
Mass	TIC
Peak#	Ret.Time	Proc.From	Proc.To	Mass	Area	Height	A/H	Conc.	Mark	Name	Ret. Index	Area%	Height%	SI	CAS #
1	6.93	6.905	7	TIC	24812	9898	2.51	0.03		1,2,3-Butanetriol		0.03	0.06	87	4435-50-1
2	11.137	11.09	11.21	TIC	109418	34021	3.22	0.14		Catechol		0.14	0.22	97	120-80-9
3	11.583	11.54	11.7	TIC	319517	105209	3.04	0.41		Benzofuran, 2,3-dihydro-		0.41	0.67	92	496-16-2
4	13.306	13.215	13.365	TIC	173609	61572	2.82	0.22		2-Methoxy-4-vinylphenol		0.22	0.39	88	7786-61-0
5	14.021	13.985	14.095	TIC	76582	32289	2.37	0.1				0.1	0.21	0	0-0-0
6	14.753	14.725	14.82	TIC	58250	23719	2.46	0.08				0.08	0.15	0	0-0-0
7	16.185	16.12	16.26	TIC	161536	27710	5.83	0.21		.beta.-D-Glucopyranose, 1,6-anhydro-		0.21	0.18	91	498-7-7
8	16.275	16.26	16.305	TIC	14931	9310	1.6	0.02	V			0.02	0.06	0	0-0-0
9	16.68	16.64	16.77	TIC	524384	207096	2.53	0.68				0.68	1.32	0	0-0-0
10	16.909	16.89	17	TIC	41871	11130	3.76	0.05				0.05	0.07	0	0-0-0
11	17.31	17.275	17.365	TIC	93312	46915	1.99	0.12		Phenol, 4-ethenyl-2,6-dimethoxy-		0.12	0.3	88	28343-22-8
12	17.615	17.585	17.74	TIC	21433	11889	1.8	0.03				0.03	0.08	0	0-0-0
13	17.755	17.74	17.855	TIC	19245	7776	2.47	0.02		3-Deoxy-d-mannoic lactone		0.02	0.05	81	0-0-0
14	17.884	17.855	17.905	TIC	64080	34076	1.88	0.08		Octadecane		0.08	0.22	94	593-45-3
15	18.12	17.905	18.135	TIC	4209337	582491	7.23	5.45	V			5.45	3.73	0	0-0-0
16	18.18	18.135	18.19	TIC	2050241	650073	3.15	2.65	V			2.65	4.16	0	0-0-0
17	18.214	18.19	18.23	TIC	1566085	675059	2.32	2.03	V			2.03	4.32	0	0-0-0
18	18.24	18.23	18.3	TIC	2199593	648409	3.39	2.85	V			2.85	4.15	0	0-0-0
19	18.32	18.3	18.39	TIC	1210734	410396	2.95	1.57	V	Ethyl .alpha.-d-glucopyranoside		1.57	2.62	88	19467-1-7
20	18.47	18.39	18.51	TIC	746506	116278	6.42	0.97	V			0.97	0.74	0	0-0-0
21	18.525	18.51	18.545	TIC	261428	125359	2.09	0.34	V			0.34	0.8	0	0-0-0
22	18.575	18.545	18.605	TIC	497025	138756	3.58	0.64	V			0.64	0.89	0	0-0-0
23	18.633	18.605	18.65	TIC	452769	177350	2.55	0.59	V			0.59	1.13	0	0-0-0
24	18.68	18.65	18.715	TIC	680209	179876	3.78	0.88	V			0.88	1.15	0	0-0-0
25	18.775	18.715	18.79	TIC	870190	205080	4.24	1.13	V			1.13	1.31	0	0-0-0
26	18.855	18.79	18.87	TIC	1046509	227297	4.6	1.35	V	3-O-Methyl-d-glucose		1.35	1.45	81	0-0-0
27	18.934	18.87	18.95	TIC	1174934	251549	4.67	1.52	V			1.52	1.61	0	0-0-0
28	18.978	18.95	18.99	TIC	621554	271577	2.29	0.8	V			0.8	1.74	0	0-0-0
29	19.065	18.99	19.085	TIC	1583281	290832	5.44	2.05	V			2.05	1.86	0	0-0-0
30	19.11	19.085	19.12	TIC	649323	318565	2.04	0.84	V			0.84	2.04	0	0-0-0
31	19.165	19.12	19.19	TIC	1376105	335136	4.11	1.78	V			1.78	2.14	0	0-0-0
32	19.215	19.19	19.24	TIC	1052061	360354	2.92	1.36	V			1.36	2.3	0	0-0-0
33	19.305	19.24	19.335	TIC	2254216	420287	5.36	2.92	V			2.92	2.69	0	0-0-0
34	19.345	19.335	19.36	TIC	635325	423969	1.5	0.82	V			0.82	2.71	0	0-0-0
35	19.389	19.36	19.4	TIC	1043556	444956	2.35	1.35	V			1.35	2.85	0	0-0-0
36	19.415	19.4	19.625	TIC	2695491	448138	6.01	3.49	V	3-O-Methyl-d-glucose		3.49	2.87	82	0-0-0
37	20.192	20.17	20.215	TIC	12617	9040	1.4	0.02				0.02	0.06	0	0-0-0
38	20.314	20.265	20.365	TIC	75269	33830	2.22	0.1		6-Hydroxy-4,4,7a-trimethyl-5,6,7,7a-tetrahydrobenzofuran-2(4H)-one		0.1	0.22	86	73410-2-3
39	20.695	20.63	20.795	TIC	369942	93818	3.94	0.48		2-Hydroxy-5-methylisophthalaldehyde		0.48	0.6	84	7310-95-4
40	21.135	21.095	21.17	TIC	167730	102892	1.63	0.22		Neophytadiene		0.22	0.66	95	504-96-1
41	21.45	21.415	21.485	TIC	35124	18758	1.87	0.05		3,7,11,15-Tetramethyl-2-hexadecen-1-ol		0.05	0.12	90	102608-53-7
42	21.689	21.65	21.755	TIC	69482	30549	2.27	0.09		3,7,11,15-Tetramethyl-2-hexadecen-1-ol		0.09	0.2	93	102608-53-7
43	22.25	22.21	22.295	TIC	91865	52547	1.75	0.12		Hexadecanoic acid, methyl ester		0.12	0.34	95	112-39-0
44	22.664	22.62	22.8	TIC	314042	110832	2.83	0.41		n-Hexadecanoic acid		0.41	0.71	95	57-10-3
45	23.182	23.15	23.225	TIC	42999	24517	1.75	0.06		Heneicosane		0.06	0.16	93	629-94-7
46	24.271	24.235	24.305	TIC	46353	25728	1.8	0.06		9,12-Octadecadienoic acid (Z,Z)-, methyl ester		0.06	0.16	91	112-63-0
47	24.34	24.305	24.385	TIC	74045	39288	1.88	0.1	V	Methyl 8,11,14-heptadecatrienoate		0.1	0.25	92	0-0-0
48	24.466	24.4	24.535	TIC	301816	153868	1.96	0.39		Phytol		0.39	0.98	98	150-86-7
49	24.645	24.625	24.67	TIC	15509	9776	1.59	0.02		Methyl stearate		0.02	0.06	85	112-61-8
50	24.691	24.67	24.715	TIC	19788	11454	1.73	0.03	V	9,12-Octadecadienoic acid (Z,Z)-		0.03	0.07	87	60-33-3
51	24.756	24.715	24.8	TIC	52702	24663	2.14	0.07	V	9,12,15-Octadecatrienoic acid, (Z,Z,Z)-		0.07	0.16	87	463-40-1
52	25.025	24.995	25.065	TIC	25896	13945	1.86	0.03				0.03	0.09	0	0-0-0
53	25.234	25.205	25.265	TIC	18206	11146	1.63	0.02		Hexadecanamide		0.02	0.07	87	629-54-9
54	27.195	27.15	27.23	TIC	89765	43424	2.07	0.12		9-Octadecenamide, (Z)-		0.12	0.28	89	301-2-0
55	27.255	27.23	27.285	TIC	45841	20222	2.27	0.06	V	9-Octadecenamide, (Z)-		0.06	0.13	85	301-2-0
56	27.311	27.285	27.355	TIC	40388	18550	2.18	0.05	V	9-Octadecenamide, (Z)-		0.05	0.12	86	301-2-0
57	28.706	28.665	28.765	TIC	122960	56999	2.16	0.16		Hexadecanoic acid, 2-hydroxy-1-(hydroxymethyl)ethyl ester		0.16	0.36	92	23470-0-0
58	30.395	30.355	30.43	TIC	63212	27639	2.29	0.08		6,9-Octadecadienoic acid, methyl ester		0.08	0.18	85	56599-55-4
59	30.468	30.43	30.54	TIC	103521	39398	2.63	0.13	V	Methyl (Z)-5,11,14,17-eicosatetraenoate		0.13	0.25	80	59149-1-8
60	31.629	31.58	31.69	TIC	418288	192300	2.18	0.54		Squalene		0.54	1.23	96	111-2-4
61	32.63	32.58	32.7	TIC	107232	35784	3	0.14		1-Hentetracontanol		0.14	0.23	94	40710-42-7
62	36.132	36.06	36.22	TIC	367413	97502	3.77	0.48		Vitamin E		0.48	0.62	96	59-2-9
63	36.527	36.385	36.64	TIC	783202	137015	5.72	1.01		Corynan-16-carboxylic acid, 16,17-didehydro-17-methoxy-, methyl ester, (16E,20.beta.)-		1.01	0.88	92	23407-35-4
64	38.165	38.06	38.275	TIC	585292	95748	6.11	0.76		Campesterol		0.76	0.61	91	474-62-4
65	38.525	38.465	38.6	TIC	93208	25046	3.72	0.12		Paynantheine		0.12	0.16	84	4697-66-9
66	38.777	38.69	38.81	TIC	245299	53457	4.59	0.32		Stigmasterol		0.32	0.34	83	83-48-7
67	38.862	38.81	38.98	TIC	361548	72762	4.97	0.47	V	Corynan-16-carboxylic acid, 16,17-didehydro-9,17-dimethoxy-, methyl ester, (3.beta.,16E)-		0.47	0.47	86	14509-92-3
68	40.282	40.17	40.44	TIC	1690827	279742	6.04	2.19		.gamma.-Sitosterol		2.19	1.79	93	83-47-6
69	42.225	42.07	42.24	TIC	1273681	259756	4.9	1.65				1.65	1.66	0	0-0-0
70	42.261	42.24	42.35	TIC	1529674	268979	5.69	1.98	V			1.98	1.72	0	0-0-0
71	42.655	42.35	42.8	TIC	26968677	2738720	9.85	34.9	V	Mitragynine		34.9	17.52	93	4098-40-2
72	43.213	43.045	43.37	TIC	3811487	568954	6.7	4.93		Paynantheine		4.93	3.64	95	4697-66-9
73	43.955	43.795	44.095	TIC	2806306	397773	7.06	3.63		Corynan-16-carboxylic acid, 16,17-didehydro-9,17-dimethoxy-, methyl ester, (16E)-		3.63	2.54	96	4697-67-0
74	45.669	45.625	45.79	TIC	82718	18238	4.54	0.11				0.11	0.12	0	0-0-0
[MS Similarity Search Results for Spectrum Process Table]
# of Spectrum	75
Spectrum#	Hit #	SI	CAS #	Name	Mol.Weight	Mol.Form	CLASS1	CLASS2	CLASS3	CLASS4	CLASS5	Retention Index	Description	Serial #	Library Name
1	1	87	4435 - 50 - 1	1,2,3-Butanetriol	106	C4H10O3						986		5550	C:\GCMSsolution\library\NIST17.lib
1	2	84	585 - 24 - 0	Propanoic acid, 2-hydroxy-, 2-methylpropyl ester	146	C7H14O3						983		24401	C:\GCMSsolution\library\NIST17.lib
1	3	84	0 - 00 - 0	Methoxyacetic acid, 2-methylpropyl ester	146	C7H14O3						896		24404	C:\GCMSsolution\library\NIST17.lib
1	4	83	49653 - 17 - 0	Acetic acid, ethoxyhydroxy-, ethyl ester	148	C6H12O4						1023		25417	C:\GCMSsolution\library\NIST17.lib
1	5	83	623 - 39 - 2	1,2-Propanediol, 3-methoxy-	106	C4H10O3						900		5551	C:\GCMSsolution\library\NIST17.lib
1	6	82	24209 - 75 - 4	Methane, tert-butoxymethoxy-	118	C6H14O2						685		9805	C:\GCMSsolution\library\NIST17.lib
1	7	81	19089 - 47 - 5	1-Propanol, 2-ethoxy-	104	C5H12O2						773		5303	C:\GCMSsolution\library\NIST17.lib
1	8	81	53818 - 14 - 7	1,2-Propanediol diformate	132	C5H8O4						983		15745	C:\GCMSsolution\library\NIST17.lib
1	9	81	17640 - 22 - 1	Methoxyacetic acid, butyl ester	146	C7H14O3						960		24400	C:\GCMSsolution\library\NIST17.lib
1	10	81	625 - 48 - 9	Ethanol, 2-nitro-	91	C2H5NO3						844		2641	C:\GCMSsolution\library\NIST17.lib
1	11	80	16024 - 56 - 9	Acetic acid, (2-methoxyethoxy)-	134	C5H10O4						1026		16582	C:\GCMSsolution\library\NIST17.lib
1	12	80	4254 - 15 - 3	(S)-(+)-1,2-Propanediol	76	C3H8O2						724		1080	C:\GCMSsolution\library\NIST17.lib
1	13	80	3068 - 00 - 6	1,2,4-Butanetriol	106	C4H10O3						1067		5556	C:\GCMSsolution\library\NIST17.lib
1	14	80	0 - 00 - 0	(3-Methyl-oxiran-2-yl)-methanol	88	C4H8O2						714		2195	C:\GCMSsolution\library\NIST17.lib
2	1	97	120 - 80 - 9	Catechol	110	C6H6O2						1122		6372	C:\GCMSsolution\library\NIST17.lib
2	2	87	108 - 46 - 3	Resorcinol	110	C6H6O2						1122		6378	C:\GCMSsolution\library\NIST17.lib
2	3	87	123 - 31 - 9	Hydroquinone	110	C6H6O2						1122		6374	C:\GCMSsolution\library\NIST17.lib
2	4	87	4812 - 20 - 8	2-Isopropoxyphenol	152	C9H12O2						1225		28668	C:\GCMSsolution\library\NIST17.lib
2	5	85	13327 - 27 - 0	3(2H)-Pyridazinone, 6-methyl-	110	C5H6N2O						975		6323	C:\GCMSsolution\library\NIST17.lib
2	6	85	114 - 26 - 1	Propoxur	209	C11H15NO3						1583		80094	C:\GCMSsolution\library\NIST17.lib
2	7	84	0 - 00 - 0	Hydroquinone, acetate	152	C8H8O3						1281		28327	C:\GCMSsolution\library\NIST17.lib
2	8	84	94 - 71 - 3	Phenol, 2-ethoxy-	138	C8H10O2						1190		19199	C:\GCMSsolution\library\NIST17.lib
2	9	84	18979 - 53 - 8	Phenol, 4-(pentyloxy)-	180	C11H16O2						1488		52359	C:\GCMSsolution\library\NIST17.lib
2	10	83	21222 - 04 - 8	3-Acetyl-4-hydroxyphenyl acetate	194	C10H10O4						1630		64653	C:\GCMSsolution\library\NIST17.lib
2	11	83	16867 - 03 - 1	2-Amino-3-hydroxypyridine	110	C5H6N2O						1207		6349	C:\GCMSsolution\library\NIST17.lib
2	12	83	13037 - 86 - 0	Phenol, 4-(heptyloxy)-	208	C13H20O2						1687		79458	C:\GCMSsolution\library\NIST17.lib
2	13	83	122 - 94 - 1	Phenol, 4-butoxy-	166	C10H14O2						1388		40133	C:\GCMSsolution\library\NIST17.lib
2	14	82	18979 - 55 - 0	Phenol, 4-(hexyloxy)-	194	C12H18O2						1587		65373	C:\GCMSsolution\library\NIST17.lib
2	15	81	102 - 29 - 4	Resorcinol monoacetate	152	C8H8O3						1281		28328	C:\GCMSsolution\library\NIST17.lib
2	16	81	0 - 00 - 0	4-(4-Methyl-[1,3,2]dioxaborinan-2-yloxy)-phenol	208	C10H13BO4						0		78791	C:\GCMSsolution\library\NIST17.lib
2	17	81	38767 - 72 - 5	4-Amino-2(1H)-pyridinone	110	C5H6N2O						1080		6332	C:\GCMSsolution\library\NIST17.lib
2	18	81	622 - 62 - 8	Phenol, 4-ethoxy-	138	C8H10O2						1190		19135	C:\GCMSsolution\library\NIST17.lib
2	19	80	0 - 00 - 0	1,2-Benzenediol, O-propoxycarbonyl-	196	C10H12O4						1556		66853	C:\GCMSsolution\library\NIST17.lib
2	20	80	940 - 75 - 0	Benzene-1,4-diol monophosphate	190	C6H7O5P						0		60530	C:\GCMSsolution\library\NIST17.lib
3	1	92	496 - 16 - 2	Benzofuran, 2,3-dihydro-	120	C8H8O						1036		10421	C:\GCMSsolution\library\NIST17.lib
3	2	89	937 - 24 - 6	p-Toluidine, N-methyl-N-nitroso-	150	C8H10N2O						1365		26809	C:\GCMSsolution\library\NIST17.lib
3	3	87	496 - 14 - 0	Phthalan	120	C8H8O						1036		10453	C:\GCMSsolution\library\NIST17.lib
3	4	87	766 - 94 - 9	Benzene, (ethenyloxy)-	120	C8H8O						959		10449	C:\GCMSsolution\library\NIST17.lib
3	5	87	5459 - 40 - 5	4-Ethoxystyrene	148	C10H12O						1172		25819	C:\GCMSsolution\library\NIST17.lib
3	6	85	104 - 87 - 0	Benzaldehyde, 4-methyl-	120	C8H8O						1095		10448	C:\GCMSsolution\library\NIST17.lib
3	7	84	103 - 67 - 3	Benzenemethanamine, N-methyl-	121	C8H11N						1092		10704	C:\GCMSsolution\library\NIST17.lib
3	8	84	612 - 14 - 6	1,2-Benzenedimethanol	138	C8H10O2						1392		19204	C:\GCMSsolution\library\NIST17.lib
3	9	84	620 - 23 - 5	Benzaldehyde, 3-methyl-	120	C8H8O						1095		10416	C:\GCMSsolution\library\NIST17.lib
3	10	84	21911 - 68 - 2	Ethyl N-p-tolylglycinate	193	C11H15NO2						1571		63959	C:\GCMSsolution\library\NIST17.lib
3	11	83	673 - 06 - 3	D-Phenylalanine	165	C9H11NO2						1528		39010	C:\GCMSsolution\library\NIST17.lib
3	12	83	529 - 20 - 4	Benzaldehyde, 2-methyl-	120	C8H8O						1095		10438	C:\GCMSsolution\library\NIST17.lib
3	13	82	136 - 80 - 1	N-(o-Tolyl)ethanolamine	151	C9H13NO						1447		27858	C:\GCMSsolution\library\NIST17.lib
3	14	82	3647 - 71 - 0	N-Benzyl-2-phenethylamine	211	C15H17N						1864		82479	C:\GCMSsolution\library\NIST17.lib
3	15	82	25487 - 45 - 0	3-Amino-1-chloro-4-phenyl-2-butanone	197	C10H12ClNO						1632		67987	C:\GCMSsolution\library\NIST17.lib
3	16	81	586 - 70 - 9	Benzenemethanamine, .alpha.,4-dimethyl-	135	C9H13N						1185		17350	C:\GCMSsolution\library\NIST17.lib
3	17	81	35447 - 99 - 5	Bicyclo[4.2.0]octa-1,3,5-trien-7-ol	120	C8H8O						1115		10415	C:\GCMSsolution\library\NIST17.lib
3	18	81	0 - 00 - 0	6-Methylenebicyclo[3.2.0]hept-3-en-2-one	120	C8H8O						962		10417	C:\GCMSsolution\library\NIST17.lib
3	19	81	274 - 07 - 7	Catecholborane	120	C6H5BO2						0		10361	C:\GCMSsolution\library\NIST17.lib
3	20	81	696 - 44 - 6	Benzenamine, N,3-dimethyl-	121	C8H11N						1105		10708	C:\GCMSsolution\library\NIST17.lib
3	21	81	623 - 08 - 5	Benzenamine, N,4-dimethyl-	121	C8H11N						1105		10709	C:\GCMSsolution\library\NIST17.lib
3	22	81	0 - 00 - 0	1,4-Bis(acetoxymethyl)-benzene	222	C12H14O4						1639		93269	C:\GCMSsolution\library\NIST17.lib
3	23	81	0 - 00 - 0	.alpha.-Benzylphenethylamine	211	C15H17N						1844		82456	C:\GCMSsolution\library\NIST17.lib
3	24	81	10268 - 79 - 8	Propanamide, 2-amino-3-phenyl	164	C9H12N2O						1581		37969	C:\GCMSsolution\library\NIST17.lib
3	25	81	0 - 00 - 0	o-Tolylamino-acetic acid (4-nitro-benzylidene)-hydrazide	312	C16H16N4O3						2989		189154	C:\GCMSsolution\library\NIST17.lib
4	1	88	7786 - 61 - 0	2-Methoxy-4-vinylphenol	150	C9H10O2						1293		26926	C:\GCMSsolution\library\NIST17.lib
4	2	85	621 - 58 - 9	Phenol, 5-ethenyl-2-methoxy-	150	C9H10O2						1293		26922	C:\GCMSsolution\library\NIST17.lib
4	3	81	875 - 59 - 2	4-Hydroxy-2-methylacetophenone	150	C9H10O2						1363		27016	C:\GCMSsolution\library\NIST17.lib
4	4	80	876 - 02 - 8	4-Hydroxy-3-methylacetophenone	150	C9H10O2						1363		27020	C:\GCMSsolution\library\NIST17.lib
7	1	91	498 - 07 - 7	.beta.-D-Glucopyranose, 1,6-anhydro-	162	C6H10O5						1404		36091	C:\GCMSsolution\library\NIST17.lib
7	2	90	2595 - 97 - 3	D-Allose	180	C6H12O6						1698		51526	C:\GCMSsolution\library\NIST17.lib
7	3	88	0 - 00 - 0	1,6-Anhydro-.beta.-d-talopyranose	162	C6H10O5						1404		36081	C:\GCMSsolution\library\NIST17.lib
7	4	87	0 - 00 - 0	3,4-Altrosan	162	C6H10O5						1400		36079	C:\GCMSsolution\library\NIST17.lib
7	5	83	1824 - 94 - 8	Methyl-.beta.-D-thiogalactoside	194	C7H14O6						1714		64321	C:\GCMSsolution\library\NIST17.lib
7	6	83	469 - 90 - 9	Sedoheptulosan	192	C7H12O6						1720		62264	C:\GCMSsolution\library\NIST17.lib
7	7	83	709 - 50 - 2	.beta.-D-Glucopyranoside, methyl	194	C7H14O6						1714		64320	C:\GCMSsolution\library\NIST17.lib
7	8	82	3615 - 44 - 9	D-Mannoheptulose	210	C7H14O7						1988		80517	C:\GCMSsolution\library\NIST17.lib
7	9	82	97 - 30 - 3	.alpha.-D-Glucopyranoside, methyl	194	C7H14O6						1714		64340	C:\GCMSsolution\library\NIST17.lib
7	10	82	0 - 00 - 0	d-Gluco-heptulosan	210	C7H14O7						2031		80518	C:\GCMSsolution\library\NIST17.lib
7	11	81	19467 - 01 - 7	Ethyl .alpha.-d-glucopyranoside	208	C8H16O6						1813		78497	C:\GCMSsolution\library\NIST17.lib
7	12	81	112 - 05 - 0	Nonanoic acid	158	C9H18O2						1272		33784	C:\GCMSsolution\library\NIST17.lib
7	13	81	3396 - 99 - 4	.alpha.-D-Galactopyranoside, methyl	194	C7H14O6						1714		64341	C:\GCMSsolution\library\NIST17.lib
7	14	80	14003 - 71 - 5	1,2,3,4-Cyclopentanetetrol, (1.alpha.,2.beta.,3.beta.,4.alpha.)-	134	C5H10O4						1352		16584	C:\GCMSsolution\library\NIST17.lib
11	1	88	28343 - 22 - 8	Phenol, 4-ethenyl-2,6-dimethoxy-	180	C10H12O3						1482		52143	C:\GCMSsolution\library\NIST17.lib
13	1	81	0 - 00 - 0	3-Deoxy-d-mannoic lactone	162	C6H10O5						1625		36075	C:\GCMSsolution\library\NIST17.lib
14	1	94	593 - 45 - 3	Octadecane	254	C18H38						1810		127199	C:\GCMSsolution\library\NIST17.lib
14	2	94	629 - 59 - 4	Tetradecane	198	C14H30						1413		69650	C:\GCMSsolution\library\NIST17.lib
14	3	94	544 - 76 - 3	Hexadecane	226	C16H34						1612		98522	C:\GCMSsolution\library\NIST17.lib
14	4	93	629 - 62 - 9	Pentadecane	212	C15H32						1512		83818	C:\GCMSsolution\library\NIST17.lib
14	5	93	629 - 78 - 7	Heptadecane	240	C17H36						1711		112732	C:\GCMSsolution\library\NIST17.lib
14	6	93	112 - 95 - 8	Eicosane	282	C20H42						2009		157197	C:\GCMSsolution\library\NIST17.lib
14	7	93	629 - 92 - 5	Nonadecane	268	C19H40						1910		142127	C:\GCMSsolution\library\NIST17.lib
14	8	93	629 - 94 - 7	Heneicosane	296	C21H44						2109		172571	C:\GCMSsolution\library\NIST17.lib
14	9	93	629 - 50 - 5	Tridecane	184	C13H28						1313		56365	C:\GCMSsolution\library\NIST17.lib
14	10	93	13187 - 99 - 0	2-Bromo dodecane	248	C12H25Br						1446		120227	C:\GCMSsolution\library\NIST17.lib
14	11	92	646 - 31 - 1	Tetracosane	338	C24H50						2407		217277	C:\GCMSsolution\library\NIST17.lib
14	12	92	630 - 02 - 4	Octacosane	394	C28H58						2804		261930	C:\GCMSsolution\library\NIST17.lib
14	13	92	629 - 97 - 0	Docosane	310	C22H46						2208		187825	C:\GCMSsolution\library\NIST17.lib
14	14	92	593 - 49 - 7	Heptacosane	380	C27H56						2705		252917	C:\GCMSsolution\library\NIST17.lib
14	15	92	17301 - 32 - 5	Undecane, 4,7-dimethyl-	184	C13H28						1185		56292	C:\GCMSsolution\library\NIST17.lib
14	16	92	1560 - 97 - 0	Dodecane, 2-methyl-	184	C13H28						1249		56360	C:\GCMSsolution\library\NIST17.lib
14	17	92	17301 - 29 - 0	Undecane, 3,7-dimethyl-	184	C13H28						1185		56290	C:\GCMSsolution\library\NIST17.lib
14	18	92	112 - 40 - 3	Dodecane	170	C12H26						1214		44028	C:\GCMSsolution\library\NIST17.lib
14	19	92	54833 - 23 - 7	Eicosane, 10-methyl-	296	C21H44						2045		172559	C:\GCMSsolution\library\NIST17.lib
14	20	92	7045 - 71 - 8	Undecane, 2-methyl-	170	C12H26						1150		43990	C:\GCMSsolution\library\NIST17.lib
14	21	92	1560 - 86 - 7	Nonadecane, 2-methyl-	282	C20H42						1945		157183	C:\GCMSsolution\library\NIST17.lib
14	22	92	630 - 01 - 3	Hexacosane	366	C26H54						2606		242255	C:\GCMSsolution\library\NIST17.lib
14	23	91	7098 - 22 - 8	Tetratetracontane	618	C44H90						4395		303840	C:\GCMSsolution\library\NIST17.lib
14	24	91	54833 - 48 - 6	Heptadecane, 2,6,10,15-tetramethyl-	296	C21H44						1852		172565	C:\GCMSsolution\library\NIST17.lib
14	25	91	1560 - 84 - 5	Eicosane, 2-methyl-	296	C21H44						2045		172558	C:\GCMSsolution\library\NIST17.lib
19	1	88	19467 - 01 - 7	Ethyl .alpha.-d-glucopyranoside	208	C8H16O6						1813		78497	C:\GCMSsolution\library\NIST17.lib
19	2	83	709 - 50 - 2	.beta.-D-Glucopyranoside, methyl	194	C7H14O6						1714		64320	C:\GCMSsolution\library\NIST17.lib
19	3	83	0 - 00 - 0	Ethyl .beta.-d-riboside	178	C7H14O5						1505		49783	C:\GCMSsolution\library\NIST17.lib
19	4	83	1824 - 94 - 8	Methyl-.beta.-D-thiogalactoside	194	C7H14O6						1714		64321	C:\GCMSsolution\library\NIST17.lib
19	5	82	97 - 30 - 3	.alpha.-D-Glucopyranoside, methyl	194	C7H14O6						1714		64340	C:\GCMSsolution\library\NIST17.lib
19	6	81	3396 - 99 - 4	.alpha.-D-Galactopyranoside, methyl	194	C7H14O6						1714		64324	C:\GCMSsolution\library\NIST17.lib
19	7	80	17289 - 61 - 1	.beta.-D-Ribopyranoside, methyl	164	C6H12O5						1410		37633	C:\GCMSsolution\library\NIST17.lib
26	1	81	0 - 00 - 0	3-O-Methyl-d-glucose	194	C7H14O6						1647		64328	C:\GCMSsolution\library\NIST17.lib
36	1	82	0 - 00 - 0	3-O-Methyl-d-glucose	194	C7H14O6						1647		64328	C:\GCMSsolution\library\NIST17.lib
36	2	80	4097 - 91 - 0	.alpha.-Methyl mannofuranoside	194	C7H14O6						1667		64326	C:\GCMSsolution\library\NIST17.lib
38	1	86	73410 - 02 - 3	6-Hydroxy-4,4,7a-trimethyl-5,6,7,7a-tetrahydrobenzofuran-2(4H)-one	196	C11H16O3						1614		67171	C:\GCMSsolution\library\NIST17.lib
39	1	84	7310 - 95 - 4	2-Hydroxy-5-methylisophthalaldehyde	164	C9H8O3						1617		37905	C:\GCMSsolution\library\NIST17.lib
40	1	95	504 - 96 - 1	Neophytadiene	278	C20H38						1774		152927	C:\GCMSsolution\library\NIST17.lib
40	2	92	10236 - 16 - 5	2-Hexadecen-1-ol, 3,7,11,15-tetramethyl-, acetate, [R-[R*,R*-(E)]]-	338	C22H42O2						2168		217180	C:\GCMSsolution\library\NIST17.lib
40	3	92	102608 - 53 - 7	3,7,11,15-Tetramethyl-2-hexadecen-1-ol	296	C20H40O						2045		172524	C:\GCMSsolution\library\NIST17.lib
40	4	89	2765-11-09	Pentadecanal-	226	C15H30O						1701		98453	C:\GCMSsolution\library\NIST17.lib
40	5	89	629 - 80 - 1	Hexadecanal	240	C16H32O						1800		112694	C:\GCMSsolution\library\NIST17.lib
40	6	89	76337 - 16 - 1	3,7,11,15-Tetramethylhexadec-2-en-1-yl acetate	338	C22H42O2						2168		217199	C:\GCMSsolution\library\NIST17.lib
40	7	89	7320 - 37 - 8	Oxirane, tetradecyl-	240	C16H32O						1702		112698	C:\GCMSsolution\library\NIST17.lib
40	8	89	7390 - 81 - 0	Oxirane, hexadecyl-	268	C18H36O						1901		142086	C:\GCMSsolution\library\NIST17.lib
40	9	88	53950 - 58 - 6	Hexadecanoic acid, 3,7,11,15-tetramethyl-2-hexadecenyl ester, [R-[R*,R*-(E)]]-	534	C36H70O2						3560		299747	C:\GCMSsolution\library\NIST17.lib
40	10	88	0 - 00 - 0	Heptadecanal	254	C17H34O						1899		127143	C:\GCMSsolution\library\NIST17.lib
40	11	88	0 - 00 - 0	Phytyl decanoate	450	C30H58O2						2963		285459	C:\GCMSsolution\library\NIST17.lib
40	12	88	124 - 25 - 4	Tetradecanal	212	C14H28O						1601		83760	C:\GCMSsolution\library\NIST17.lib
40	13	88	2400 - 66 - 0	Eicosanal-	296	C20H40O						2198		172525	C:\GCMSsolution\library\NIST17.lib
40	14	88	638 - 66 - 4	Octadecanal	268	C18H36O						1999		142092	C:\GCMSsolution\library\NIST17.lib
40	15	88	10486 - 19 - 8	Tridecanal	198	C13H26O						1502		69549	C:\GCMSsolution\library\NIST17.lib
40	16	88	51227 - 32 - 8	Henicosanal	310	C21H42O						2297		187796	C:\GCMSsolution\library\NIST17.lib
40	17	88	0 - 00 - 0	Phytyl tetradecanoate	506	C34H66O2						3361		296976	C:\GCMSsolution\library\NIST17.lib
40	18	87	143 - 28 - 2	9-Octadecen-1-ol, (Z)-	268	C18H36O						2061		142079	C:\GCMSsolution\library\NIST17.lib
40	19	87	112248 - 30 - 3	Eicosen-1-ol, cis-9-	296	C20H40O						2260		172534	C:\GCMSsolution\library\NIST17.lib
40	20	87	62172 - 54 - 7	Phytyl stearate	562	C38H74O2						3759		301732	C:\GCMSsolution\library\NIST17.lib
40	21	87	1724 - 39 - 6	Cyclododecanol	184	C12H24O						1627		56237	C:\GCMSsolution\library\NIST17.lib
40	22	87	63521 - 76 - 6	Tridecanedial	212	C13H24O2						1690		83461	C:\GCMSsolution\library\NIST17.lib
40	23	87	0 - 00 - 0	Phytyl, 2-methylbutanoate	380	C25H48O2						2402		252874	C:\GCMSsolution\library\NIST17.lib
40	24	87	629 - 98 - 1	13-Docosen-1-ol, (Z)-	324	C22H44O						2459		202707	C:\GCMSsolution\library\NIST17.lib
40	25	87	503002 - 22 - 0	Phytyl heptadecanoate	548	C37H72O2						3659		300844	C:\GCMSsolution\library\NIST17.lib
41	1	90	102608 - 53 - 7	3,7,11,15-Tetramethyl-2-hexadecen-1-ol	296	C20H40O						2045		172524	C:\GCMSsolution\library\NIST17.lib
41	2	89	504 - 96 - 1	Neophytadiene	278	C20H38						1774		152927	C:\GCMSsolution\library\NIST17.lib
41	3	86	10236 - 16 - 5	2-Hexadecen-1-ol, 3,7,11,15-tetramethyl-, acetate, [R-[R*,R*-(E)]]-	338	C22H42O2						2168		217180	C:\GCMSsolution\library\NIST17.lib
41	4	86	629 - 80 - 1	Hexadecanal	240	C16H32O						1800		112694	C:\GCMSsolution\library\NIST17.lib
41	5	85	2765-11-09	Pentadecanal-	226	C15H30O						1701		98464	C:\GCMSsolution\library\NIST17.lib
41	6	85	0 - 00 - 0	3-Methylene-7,11-dimethyl-1-dodecene	208	C15H28						1341		79646	C:\GCMSsolution\library\NIST17.lib
41	7	85	53950 - 58 - 6	Hexadecanoic acid, 3,7,11,15-tetramethyl-2-hexadecenyl ester, [R-[R*,R*-(E)]]-	534	C36H70O2						3560		299747	C:\GCMSsolution\library\NIST17.lib
41	8	84	1724 - 39 - 6	Cyclododecanol	184	C12H24O						1627		56237	C:\GCMSsolution\library\NIST17.lib
41	9	84	51227 - 32 - 8	Henicosanal	310	C21H42O						2297		187796	C:\GCMSsolution\library\NIST17.lib
41	10	84	141 - 14 - 0	6-Octen-1-ol, 3,7-dimethyl-, propanoate	212	C13H24O2						1402		83550	C:\GCMSsolution\library\NIST17.lib
41	11	84	124 - 25 - 4	Tetradecanal	212	C14H28O						1601		83760	C:\GCMSsolution\library\NIST17.lib
41	12	84	0 - 00 - 0	E-10-Methyl-11-tetradecen-1-ol propionate	282	C18H34O2						1922		157061	C:\GCMSsolution\library\NIST17.lib
41	13	84	0 - 00 - 0	Heptadecanal	254	C17H34O						1899		127143	C:\GCMSsolution\library\NIST17.lib
41	14	84	7390 - 81 - 0	Oxirane, hexadecyl-	268	C18H36O						1901		142086	C:\GCMSsolution\library\NIST17.lib
41	15	84	76337 - 16 - 1	3,7,11,15-Tetramethylhexadec-2-en-1-yl acetate	338	C22H42O2						2168		217199	C:\GCMSsolution\library\NIST17.lib
41	16	84	7320 - 37 - 8	Oxirane, tetradecyl-	240	C16H32O						1702		112698	C:\GCMSsolution\library\NIST17.lib
41	17	83	638 - 66 - 4	Octadecanal	268	C18H36O						1999		142074	C:\GCMSsolution\library\NIST17.lib
41	18	83	35354 - 38 - 2	7-Octadecyne, 2-methyl-	264	C19H36						1863		137777	C:\GCMSsolution\library\NIST17.lib
41	19	83	68922 - 10 - 1	Butanoic acid, 3-methyl-, 3,7-dimethyl-6-octenyl ester	240	C15H28O2						1536		112523	C:\GCMSsolution\library\NIST17.lib
41	20	83	0 - 00 - 0	Phytyl decanoate	450	C30H58O2						2963		285459	C:\GCMSsolution\library\NIST17.lib
41	21	83	2400 - 66 - 0	Eicosanal-	296	C20H40O						2198		172525	C:\GCMSsolution\library\NIST17.lib
41	22	83	143 - 28 - 2	9-Octadecen-1-ol, (Z)-	268	C18H36O						2061		142079	C:\GCMSsolution\library\NIST17.lib
41	23	83	0 - 00 - 0	Phytyl tetradecanoate	506	C34H66O2						3361		296976	C:\GCMSsolution\library\NIST17.lib
41	24	83	10486 - 19 - 8	Tridecanal	198	C13H26O						1502		69543	C:\GCMSsolution\library\NIST17.lib
41	25	83	62172 - 54 - 7	Phytyl stearate	562	C38H74O2						3759		301732	C:\GCMSsolution\library\NIST17.lib
42	1	93	102608 - 53 - 7	3,7,11,15-Tetramethyl-2-hexadecen-1-ol	296	C20H40O						2045		172524	C:\GCMSsolution\library\NIST17.lib
42	2	90	504 - 96 - 1	Neophytadiene	278	C20H38						1774		152927	C:\GCMSsolution\library\NIST17.lib
42	3	88	10236 - 16 - 5	2-Hexadecen-1-ol, 3,7,11,15-tetramethyl-, acetate, [R-[R*,R*-(E)]]-	338	C22H42O2						2168		217180	C:\GCMSsolution\library\NIST17.lib
42	4	88	53950 - 58 - 6	Hexadecanoic acid, 3,7,11,15-tetramethyl-2-hexadecenyl ester, [R-[R*,R*-(E)]]-	534	C36H70O2						3560		299747	C:\GCMSsolution\library\NIST17.lib
42	5	86	76337 - 16 - 1	3,7,11,15-Tetramethylhexadec-2-en-1-yl acetate	338	C22H42O2						2168		217199	C:\GCMSsolution\library\NIST17.lib
42	6	86	0 - 00 - 0	Phytyl decanoate	450	C30H58O2						2963		285459	C:\GCMSsolution\library\NIST17.lib
42	7	86	0 - 00 - 0	Phytyl tetradecanoate	506	C34H66O2						3361		296976	C:\GCMSsolution\library\NIST17.lib
42	8	85	62172 - 54 - 7	Phytyl stearate	562	C38H74O2						3759		301732	C:\GCMSsolution\library\NIST17.lib
42	9	85	0 - 00 - 0	Phytyl, 2-methylbutanoate	380	C25H48O2						2402		252874	C:\GCMSsolution\library\NIST17.lib
42	10	85	35354 - 38 - 2	7-Octadecyne, 2-methyl-	264	C19H36						1863		137777	C:\GCMSsolution\library\NIST17.lib
42	11	85	503002 - 22 - 0	Phytyl heptadecanoate	548	C37H72O2						3659		300844	C:\GCMSsolution\library\NIST17.lib
42	12	85	71899 - 38 - 2	9-Eicosyne	278	C20H38						2027		152929	C:\GCMSsolution\library\NIST17.lib
42	13	85	68922 - 10 - 1	Butanoic acid, 3-methyl-, 3,7-dimethyl-6-octenyl ester	240	C15H28O2						1536		112523	C:\GCMSsolution\library\NIST17.lib
42	14	85	51227 - 32 - 8	Henicosanal	310	C21H42O						2297		187796	C:\GCMSsolution\library\NIST17.lib
42	15	85	629 - 80 - 1	Hexadecanal	240	C16H32O						1800		112694	C:\GCMSsolution\library\NIST17.lib
42	16	85	112248 - 30 - 3	Eicosen-1-ol, cis-9-	296	C20H40O						2260		172534	C:\GCMSsolution\library\NIST17.lib
42	17	85	2765-11-09	Pentadecanal-	226	C15H30O						1701		98453	C:\GCMSsolution\library\NIST17.lib
42	18	84	0 - 00 - 0	3-Methylene-7,11-dimethyl-1-dodecene	208	C15H28						1341		79646	C:\GCMSsolution\library\NIST17.lib
42	19	84	629 - 89 - 0	1-Octadecyne	250	C18H34						1808		123028	C:\GCMSsolution\library\NIST17.lib
42	20	84	7390 - 81 - 0	Oxirane, hexadecyl-	268	C18H36O						1901		142086	C:\GCMSsolution\library\NIST17.lib
42	21	84	141 - 14 - 0	6-Octen-1-ol, 3,7-dimethyl-, propanoate	212	C13H24O2						1402		83550	C:\GCMSsolution\library\NIST17.lib
42	22	84	80155 - 87 - 9	Phytyl eicosanoate	590	C40H78O2						3957		302949	C:\GCMSsolution\library\NIST17.lib
42	23	84	61886 - 66 - 6	3-Eicosyne	278	C20H38						2027		152925	C:\GCMSsolution\library\NIST17.lib
42	24	84	57402 - 36 - 5	Docosanal	324	C22H44O						2396		202705	C:\GCMSsolution\library\NIST17.lib
42	25	84	0 - 00 - 0	1,4-Eicosadiene	278	C20H38						2007		152926	C:\GCMSsolution\library\NIST17.lib
43	1	95	112 - 39 - 0	Hexadecanoic acid, methyl ester	270	C17H34O2						1878		144285	C:\GCMSsolution\library\NIST17.lib
43	2	92	7132 - 64 - 1	Pentadecanoic acid, methyl ester	256	C16H32O2						1779		129308	C:\GCMSsolution\library\NIST17.lib
43	3	91	5129 - 60 - 2	Pentadecanoic acid, 14-methyl-, methyl ester	270	C17H34O2						1814		144340	C:\GCMSsolution\library\NIST17.lib
43	4	91	124 - 10 - 7	Methyl tetradecanoate	242	C15H30O2						1680		114635	C:\GCMSsolution\library\NIST17.lib
43	5	91	5129 - 58 - 8	Tridecanoic acid, 12-methyl-, methyl ester	242	C15H30O2						1615		114634	C:\GCMSsolution\library\NIST17.lib
43	6	90	1731 - 88 - 0	Tridecanoic acid, methyl ester	228	C14H28O2						1580		100382	C:\GCMSsolution\library\NIST17.lib
43	7	90	112 - 61 - 8	Methyl stearate	298	C19H38O2						2077		174887	C:\GCMSsolution\library\NIST17.lib
43	8	90	1731 - 94 - 8	Nonadecanoic acid, methyl ester	312	C20H40O2						2177		190095	C:\GCMSsolution\library\NIST17.lib
43	9	90	1120 - 28 - 1	Eicosanoic acid, methyl ester	326	C21H42O2						2276		205000	C:\GCMSsolution\library\NIST17.lib
43	10	90	1731 - 92 - 6	Heptadecanoic acid, methyl ester	284	C18H36O2						1978		159527	C:\GCMSsolution\library\NIST17.lib
43	11	89	111 - 82 - 0	Dodecanoic acid, methyl ester	214	C13H26O2						1481		85600	C:\GCMSsolution\library\NIST17.lib
43	12	89	6064 - 90 - 0	Heneicosanoic acid, methyl ester	340	C22H44O2						2375		219517	C:\GCMSsolution\library\NIST17.lib
43	13	89	0 - 00 - 0	Methyl 13-methyltetradecanoate	256	C16H32O2						1715		129310	C:\GCMSsolution\library\NIST17.lib
43	14	89	0 - 00 - 0	Methyl 11-methyl-dodecanoate	228	C14H28O2						1516		100383	C:\GCMSsolution\library\NIST17.lib
43	15	88	6929 - 04 - 0	Hexadecanoic acid, 15-methyl-, methyl ester	284	C18H36O2						1914		159484	C:\GCMSsolution\library\NIST17.lib
43	16	88	5129 - 56 - 6	Undecanoic acid, 10-methyl-, methyl ester	214	C13H26O2						1417		85599	C:\GCMSsolution\library\NIST17.lib
43	17	88	5802 - 82 - 4	Hexacosanoic acid, methyl ester	410	C27H54O2						2872		270367	C:\GCMSsolution\library\NIST17.lib
43	18	88	0 - 00 - 0	Methyl 18-methylnonadecanoate	326	C21H42O2						2212		204955	C:\GCMSsolution\library\NIST17.lib
43	19	87	2442 - 49 - 1	Tetracosanoic acid, methyl ester	382	C25H50O2						2674		254323	C:\GCMSsolution\library\NIST17.lib
43	20	87	929 - 77 - 1	Docosanoic acid, methyl ester	354	C23H46O2						2475		232561	C:\GCMSsolution\library\NIST17.lib
43	21	87	55124 - 97 - 5	Octadecanoic acid, 17-methyl-, methyl ester	312	C20H40O2						2112		190096	C:\GCMSsolution\library\NIST17.lib
43	22	87	213617 - 69 - 7	Methyl 9-methyltetradecanoate	256	C16H32O2						1715		129307	C:\GCMSsolution\library\NIST17.lib
43	23	87	0 - 00 - 0	8-Methylnonanoic acid, methyl ester	186	C11H22O2						1218		57842	C:\GCMSsolution\library\NIST17.lib
43	24	87	5129 - 61 - 3	Heptadecanoic acid, 16-methyl-, methyl ester	298	C19H38O2						2013		174841	C:\GCMSsolution\library\NIST17.lib
43	25	87	1731 - 86 - 8	Undecanoic acid, methyl ester	200	C12H24O2						1381		71175	C:\GCMSsolution\library\NIST17.lib
44	1	95	57 - 10 - 3	n-Hexadecanoic acid	256	C16H32O2						1968		129354	C:\GCMSsolution\library\NIST17.lib
44	2	92	1002 - 84 - 2	Pentadecanoic acid	242	C15H30O2						1869		114684	C:\GCMSsolution\library\NIST17.lib
44	3	91	506 - 30 - 9	Eicosanoic acid	312	C20H40O2						2366		190093	C:\GCMSsolution\library\NIST17.lib
44	4	90	28474 - 90 - 0	l-(+)-Ascorbic acid 2,6-dihexadecanoate	652	C38H68O8						4765		304684	C:\GCMSsolution\library\NIST17.lib
44	5	90	57 - 11 - 4	Octadecanoic acid	284	C18H36O2						2167		159458	C:\GCMSsolution\library\NIST17.lib
44	6	89	544 - 63 - 8	Tetradecanoic acid	228	C14H28O2						1769		100380	C:\GCMSsolution\library\NIST17.lib
44	7	89	638 - 53 - 9	Tridecanoic acid	214	C13H26O2						1670		85527	C:\GCMSsolution\library\NIST17.lib
44	8	89	112 - 85 - 6	Docosanoic acid	340	C22H44O2						2564		219472	C:\GCMSsolution\library\NIST17.lib
44	9	88	106 - 11 - 6	Octadecanoic acid, 2-(2-hydroxyethoxy)ethyl ester	372	C22H44O4						2694		247260	C:\GCMSsolution\library\NIST17.lib
44	10	87	557 - 59 - 5	Tetracosanoic acid	368	C24H48O2						2763		244007	C:\GCMSsolution\library\NIST17.lib
44	11	87	506 - 12 - 7	Heptadecanoic acid	270	C17H34O2						2067		144320	C:\GCMSsolution\library\NIST17.lib
44	12	87	143 - 07 - 7	Dodecanoic acid	200	C12H24O2						1570		71231	C:\GCMSsolution\library\NIST17.lib
44	13	86	646 - 30 - 0	Nonadecanoic acid	298	C19H38O2						2266		174816	C:\GCMSsolution\library\NIST17.lib
44	14	85	142 - 91 - 6	Isopropyl palmitate	298	C19H38O2						2013		174815	C:\GCMSsolution\library\NIST17.lib
44	15	84	5963 - 14 - 4	8-Methylnonanoic acid	172	C10H20O2						1308		45395	C:\GCMSsolution\library\NIST17.lib
44	16	82	13126 - 67 - 5	Decanoic acid, silver(1+) salt	278	C10H19AgO2						0		151851	C:\GCMSsolution\library\NIST17.lib
44	17	82	504 - 40 - 5	Octadecanoic acid, 2-hydroxy-1,3-propanediyl di-ester	624	C39H76O5						4395		303996	C:\GCMSsolution\library\NIST17.lib
44	18	82	2433 - 96 - 7	Tricosanoic acid	354	C23H46O2						2664		232558	C:\GCMSsolution\library\NIST17.lib
44	19	82	0 - 00 - 0	Pentadecanoic acid, isopropyl ester	284	C18H36O2						1914		159457	C:\GCMSsolution\library\NIST17.lib
44	20	82	112 - 37 - 8	Undecanoic acid	186	C11H22O2						1471		57918	C:\GCMSsolution\library\NIST17.lib
44	21	82	334 - 48 - 5	n-Decanoic acid	172	C10H20O2						1372		45568	C:\GCMSsolution\library\NIST17.lib
44	22	81	761 - 35 - 3	Hexadecanoic acid, 1-(hydroxymethyl)-1,2-ethanediyl ester	568	C35H68O5						4013		302023	C:\GCMSsolution\library\NIST17.lib
44	23	81	0 - 00 - 0	Arachidic acid, isopropyl ester	354	C23H46O2						2411		232515	C:\GCMSsolution\library\NIST17.lib
44	24	81	0 - 00 - 0	i-Propyl 14-methyl-pentadecanoate	298	C19H38O2						1949		174829	C:\GCMSsolution\library\NIST17.lib
44	25	81	56523 - 59 - 2	Pentadecanoic acid, 15-bromo-	320	C15H29BrO2						2165		197969	C:\GCMSsolution\library\NIST17.lib
45	1	93	629 - 94 - 7	Heneicosane	296	C21H44						2109		172573	C:\GCMSsolution\library\NIST17.lib
45	2	93	629 - 78 - 7	Heptadecane	240	C17H36						1711		112733	C:\GCMSsolution\library\NIST17.lib
45	3	92	629 - 62 - 9	Pentadecane	212	C15H32						1512		83826	C:\GCMSsolution\library\NIST17.lib
45	4	92	629 - 92 - 5	Nonadecane	268	C19H40						1910		142125	C:\GCMSsolution\library\NIST17.lib
45	5	92	630 - 01 - 3	Hexacosane	366	C26H54						2606		242255	C:\GCMSsolution\library\NIST17.lib
45	6	92	544 - 76 - 3	Hexadecane	226	C16H34						1612		98538	C:\GCMSsolution\library\NIST17.lib
45	7	92	1560 - 98 - 1	Octacosane, 2-methyl-	408	C29H60						2840		269357	C:\GCMSsolution\library\NIST17.lib
45	8	91	629 - 99 - 2	Pentacosane	352	C25H52						2506		230696	C:\GCMSsolution\library\NIST17.lib
45	9	91	54833 - 48 - 6	Heptadecane, 2,6,10,15-tetramethyl-	296	C21H44						1852		172565	C:\GCMSsolution\library\NIST17.lib
45	10	91	593 - 45 - 3	Octadecane	254	C18H38						1810		127199	C:\GCMSsolution\library\NIST17.lib
45	11	91	630 - 02 - 4	Octacosane	394	C28H58						2804		261929	C:\GCMSsolution\library\NIST17.lib
45	12	91	31081 - 18 - 2	Nonane, 3-methyl-5-propyl-	184	C13H28						1185		56343	C:\GCMSsolution\library\NIST17.lib
45	13	91	112 - 95 - 8	Eicosane	282	C20H42						2009		157187	C:\GCMSsolution\library\NIST17.lib
45	14	91	629 - 59 - 4	Tetradecane	198	C14H30						1413		69650	C:\GCMSsolution\library\NIST17.lib
45	15	91	646 - 31 - 1	Tetracosane	338	C24H50						2407		217277	C:\GCMSsolution\library\NIST17.lib
45	16	91	74036 - 95 - 6	2-Bromotetradecane	276	C14H29Br						1645		150359	C:\GCMSsolution\library\NIST17.lib
45	17	91	629 - 50 - 5	Tridecane	184	C13H28						1313		56365	C:\GCMSsolution\library\NIST17.lib
45	18	91	638 - 36 - 8	Hexadecane, 2,6,10,14-tetramethyl-	282	C20H42						1753		157202	C:\GCMSsolution\library\NIST17.lib
45	19	91	7098 - 22 - 8	Tetratetracontane	618	C44H90						4395		303840	C:\GCMSsolution\library\NIST17.lib
45	20	90	1560 - 97 - 0	Dodecane, 2-methyl-	184	C13H28						1249		56370	C:\GCMSsolution\library\NIST17.lib
45	21	90	593 - 49 - 7	Heptacosane	380	C27H56						2705		252916	C:\GCMSsolution\library\NIST17.lib
45	22	90	13475 - 75 - 7	Pentadecane, 8-hexyl-	296	C21H44						2045		172566	C:\GCMSsolution\library\NIST17.lib
45	23	90	1560 - 84 - 5	Eicosane, 2-methyl-	296	C21H44						2045		172558	C:\GCMSsolution\library\NIST17.lib
45	24	90	112 - 40 - 3	Dodecane	170	C12H26						1214		44028	C:\GCMSsolution\library\NIST17.lib
45	25	90	56862 - 62 - 5	10-Methylnonadecane	282	C20H42						1945		157191	C:\GCMSsolution\library\NIST17.lib
46	1	91	112 - 63 - 0	9,12-Octadecadienoic acid (Z,Z)-, methyl ester	294	C19H34O2						2093		170247	C:\GCMSsolution\library\NIST17.lib
46	2	91	0 - 00 - 0	cis-11,14-Eicosadienoic acid, methyl ester	322	C21H38O2						2292		200631	C:\GCMSsolution\library\NIST17.lib
46	3	90	2462 - 85 - 3	9,12-Octadecadienoic acid, methyl ester	294	C19H34O2						2093		170243	C:\GCMSsolution\library\NIST17.lib
46	4	90	56599 - 56 - 5	8,11-Eicosadienoic acid, methyl ester	322	C21H38O2						2292		200633	C:\GCMSsolution\library\NIST17.lib
46	5	89	56599 - 57 - 6	11,13-Eicosadienoic acid, methyl ester	322	C21H38O2						2292		200634	C:\GCMSsolution\library\NIST17.lib
46	6	89	56599 - 58 - 7	8,11-Octadecadienoic acid, methyl ester	294	C19H34O2						2093		170236	C:\GCMSsolution\library\NIST17.lib
46	7	89	26543 - 36 - 2	10-Octadecynoic acid, methyl ester	294	C19H34O2						2095		170257	C:\GCMSsolution\library\NIST17.lib
46	8	89	0 - 00 - 0	Methyl 5,12-octadecadienoate	294	C19H34O2						2093		170237	C:\GCMSsolution\library\NIST17.lib
46	9	89	60 - 33 - 3	9,12-Octadecadienoic acid (Z,Z)-	280	C18H32O2						2183		154771	C:\GCMSsolution\library\NIST17.lib
46	10	89	0 - 00 - 0	cis-13,16-Docasadienoic acid, methyl ester	350	C23H42O2						2491		228894	C:\GCMSsolution\library\NIST17.lib
46	11	88	56554 - 62 - 2	10,13-Octadecadienoic acid, methyl ester	294	C19H34O2						2093		170242	C:\GCMSsolution\library\NIST17.lib
46	12	88	80060 - 76 - 0	(Z)-18-Octadec-9-enolide	280	C18H32O2						2486		154756	C:\GCMSsolution\library\NIST17.lib
46	13	88	506 - 43 - 4	9,12-Octadecadien-1-ol, (Z,Z)-	266	C18H34O						2069		139788	C:\GCMSsolution\library\NIST17.lib
46	14	88	2463-02-07	11,14-Eicosadienoic acid, methyl ester	322	C21H38O2						2292		200629	C:\GCMSsolution\library\NIST17.lib
46	15	88	10152 - 71 - 3	Cyclopropaneoctanoic acid, 2-[[2-[(2-ethylcyclopropyl)methyl]cyclopropyl]methyl]-, methyl ester	334	C22H38O2						2266		213609	C:\GCMSsolution\library\NIST17.lib
46	16	88	1120 - 32 - 7	9-Octadecynoic acid, methyl ester	294	C19H34O2						2095		170240	C:\GCMSsolution\library\NIST17.lib
46	17	88	2566 - 97 - 4	9,12-Octadecadienoic acid, methyl ester, (E,E)-	294	C19H34O2						2093		170272	C:\GCMSsolution\library\NIST17.lib
46	18	88	2091 - 39 - 6	11,14-Eicosadienoic acid	308	C20H36O2						2382		185512	C:\GCMSsolution\library\NIST17.lib
46	19	88	123 - 69 - 3	Oxacycloheptadec-8-en-2-one, (8Z)-	252	C16H28O2						2246		124911	C:\GCMSsolution\library\NIST17.lib
46	20	88	0 - 00 - 0	Methyl 9,12-heptadecadienoate	280	C18H32O2						1994		154745	C:\GCMSsolution\library\NIST17.lib
46	21	87	16106 - 03 - 9	7,10-Hexadecadienoic acid, methyl ester	266	C17H30O2						1894		139661	C:\GCMSsolution\library\NIST17.lib
46	22	87	56554 - 24 - 6	7,10-Octadecadienoic acid, methyl ester	294	C19H34O2						2093		170235	C:\GCMSsolution\library\NIST17.lib
46	23	87	56599 - 55 - 4	6,9-Octadecadienoic acid, methyl ester	294	C19H34O2						2093		170234	C:\GCMSsolution\library\NIST17.lib
46	24	87	506 - 21 - 8	Linoelaidic acid	280	C18H32O2						2183		154743	C:\GCMSsolution\library\NIST17.lib
46	25	87	17367 - 08 - 7	Ethanol, 2-(9,12-octadecadienyloxy)-, (Z,Z)-	310	C20H38O2						2344		187718	C:\GCMSsolution\library\NIST17.lib
47	1	92	0 - 00 - 0	Methyl 8,11,14-heptadecatrienoate	278	C18H30O2						2002		152835	C:\GCMSsolution\library\NIST17.lib
47	2	92	301 - 00 - 8	9,12,15-Octadecatrienoic acid, methyl ester, (Z,Z,Z)-	292	C19H32O2						2101		168155	C:\GCMSsolution\library\NIST17.lib
47	3	91	55682 - 88 - 7	11,14,17-Eicosatrienoic acid, methyl ester	320	C21H36O2						2300		198824	C:\GCMSsolution\library\NIST17.lib
47	4	90	463 - 40 - 1	9,12,15-Octadecatrienoic acid, (Z,Z,Z)-	278	C18H30O2						2191		152837	C:\GCMSsolution\library\NIST17.lib
47	5	90	59149 - 01 - 8	Methyl (Z)-5,11,14,17-eicosatetraenoate	318	C21H34O2						2308		196643	C:\GCMSsolution\library\NIST17.lib
47	6	89	1191 - 41 - 9	9,12,15-Octadecatrienoic acid, ethyl ester, (Z,Z,Z)-	306	C20H34O2						2201		183573	C:\GCMSsolution\library\NIST17.lib
47	7	89	0 - 00 - 0	Methyl 2-hydroxy-octadeca-9,12,15-trienoate	308	C19H32O3						2263		185393	C:\GCMSsolution\library\NIST17.lib
47	8	89	21061 - 10 - 9	8,11,14-Eicosatrienoic acid, methyl ester, (Z,Z,Z)-	320	C21H36O2						2300		198793	C:\GCMSsolution\library\NIST17.lib
47	9	88	506 - 44 - 5	9,12,15-Octadecatrien-1-ol, (Z,Z,Z)-	264	C18H32O						2077		137762	C:\GCMSsolution\library\NIST17.lib
47	10	88	56797 - 43 - 4	cis,cis,cis-7,10,13-Hexadecatrienal	234	C16H26O						1824		106318	C:\GCMSsolution\library\NIST17.lib
47	11	88	17046 - 59 - 2	Eicosatrienoic acid, 11(Z),14(Z),17(Z)	306	C20H34O2						2390		183542	C:\GCMSsolution\library\NIST17.lib
47	12	87	0 - 00 - 0	Butyl 9,12,15-octadecatrienoate	334	C22H38O2						2399		213610	C:\GCMSsolution\library\NIST17.lib
47	13	87	83918 - 59 - 6	9,12,15-Octadecatrienoic acid, 1-methylethyl ester, (Z,Z,Z)-	320	C21H36O2						2236		198827	C:\GCMSsolution\library\NIST17.lib
47	14	87	56554 - 30 - 4	7,10,13-Hexadecatrienoic acid, methyl ester	264	C17H28O2						1902		137666	C:\GCMSsolution\library\NIST17.lib
47	15	87	1783 - 84 - 2	8,11,14-Eicosatrienoic acid, (Z,Z,Z)-	306	C20H34O2						2390		183540	C:\GCMSsolution\library\NIST17.lib
47	16	86	0 - 00 - 0	Methyl 10,13,16-docosatrienoate	348	C23H40O2						2499		227368	C:\GCMSsolution\library\NIST17.lib
47	17	86	17364 - 32 - 8	8,11,14-Eicosatrienoic acid, methyl ester	320	C21H36O2						2300		198826	C:\GCMSsolution\library\NIST17.lib
47	18	86	7561 - 64 - 0	7,10,13-Hexadecatrienoic acid, (Z,Z,Z)-	250	C16H26O2						1992		122875	C:\GCMSsolution\library\NIST17.lib
47	19	86	16326 - 32 - 2	Methyl .gamma.-linolenate	292	C19H32O2						2101		168152	C:\GCMSsolution\library\NIST17.lib
47	20	86	0 - 00 - 0	Methyl 6-cis,9-cis,11-trans-octadecatrienoate	292	C19H32O2						2101		168153	C:\GCMSsolution\library\NIST17.lib
47	21	86	74744 - 55 - 1	3-Heptadecen-5-yne, (Z)-	234	C17H30						1736		106378	C:\GCMSsolution\library\NIST17.lib
47	22	85	0 - 00 - 0	n-Propyl 9,12,15-octadecatrienoate	320	C21H36O2						2300		198794	C:\GCMSsolution\library\NIST17.lib
47	23	85	0 - 00 - 0	Z-5,17-Octadecadien-1-ol acetate	308	C20H36O2						2175		185499	C:\GCMSsolution\library\NIST17.lib
47	24	85	506 - 26 - 3	Gamolenic acid	278	C18H30O2						2191		152834	C:\GCMSsolution\library\NIST17.lib
47	25	85	56630 - 29 - 6	4,7-Octadecadienoic acid, methyl ester	294	C19H34O2						2093		170283	C:\GCMSsolution\library\NIST17.lib
48	1	98	150 - 86 - 7	Phytol	296	C20H40O						2045		172522	C:\GCMSsolution\library\NIST17.lib
48	2	87	490 - 99 - 3	Cyclohexanol, 5-methyl-2-(1-methylethyl)-, (1.alpha.,2.beta.,5.beta.)-	156	C10H20O						1164		32541	C:\GCMSsolution\library\NIST17.lib
48	3	87	106 - 22 - 9	Citronellol	156	C10H20O						1179		32531	C:\GCMSsolution\library\NIST17.lib
48	4	87	23283 - 97 - 8	Cyclohexanol, 5-methyl-2-(1-methylethyl)-, [1S-(1.alpha.,2.beta.,5.beta.)]-	156	C10H20O						1164		32443	C:\GCMSsolution\library\NIST17.lib
48	5	86	491 - 01 - 0	Cyclohexanol, 5-methyl-2-(1-methylethyl)-, (1.alpha.,2.alpha.,5.beta.)-	156	C10H20O						1164		32451	C:\GCMSsolution\library\NIST17.lib
48	6	86	491 - 02 - 1	Cyclohexanol, 5-methyl-2-(1-methylethyl)-, (1.alpha.,2.alpha.,5.alpha.)-	156	C10H20O						1164		32543	C:\GCMSsolution\library\NIST17.lib
48	7	86	89 - 78 - 1	dl-Menthol	156	C10H20O						1164		32538	C:\GCMSsolution\library\NIST17.lib
48	8	85	0 - 00 - 0	Hexadecyl pentyl ether	312	C21H44O						2185		190234	C:\GCMSsolution\library\NIST17.lib
48	9	85	0 - 00 - 0	13-Methylpentadec-14-ene-1,13-diol	256	C16H32O2						1936		129304	C:\GCMSsolution\library\NIST17.lib
48	10	85	0 - 00 - 0	Pentyl tetradecyl ether	284	C19H40O						1986		159620	C:\GCMSsolution\library\NIST17.lib
48	11	85	2216 - 52 - 6	Cyclohexanol, 5-methyl-2-(1-methylethyl)-, [1S-(1.alpha.,2.alpha.,5.beta.)]-	156	C10H20O						1164		32437	C:\GCMSsolution\library\NIST17.lib
48	12	84	21129 - 27 - 1	Cyclohexanol, 1-methyl-4-(1-methylethyl)-	156	C10H20O						1127		32446	C:\GCMSsolution\library\NIST17.lib
48	13	84	18302 - 71 - 1	Palmitaldehyde, diisopentyl acetal	398	C26H54O2						2565		264440	C:\GCMSsolution\library\NIST17.lib
48	14	84	0 - 00 - 0	Octacosyl pentyl ether	480	C33H68O						3377		292791	C:\GCMSsolution\library\NIST17.lib
48	15	84	2216 - 51 - 5	Levomenthol	156	C10H20O						1164		32447	C:\GCMSsolution\library\NIST17.lib
48	16	84	0 - 00 - 0	Pentyl octadecyl ether	340	C23H48O						2383		219583	C:\GCMSsolution\library\NIST17.lib
48	17	84	0 - 00 - 0	Docosyl pentyl ether	396	C27H56O						2781		263181	C:\GCMSsolution\library\NIST17.lib
48	18	84	1490 - 04 - 6	Cyclohexanol, 5-methyl-2-(1-methylethyl)-	156	C10H20O						1164		32536	C:\GCMSsolution\library\NIST17.lib
48	19	84	0 - 00 - 0	Pentyl triacontyl ether	508	C35H72O						3576		297219	C:\GCMSsolution\library\NIST17.lib
48	20	83	0 - 00 - 0	Eicosyl pentyl ether	368	C25H52O						2582		244049	C:\GCMSsolution\library\NIST17.lib
48	21	83	0 - 00 - 0	Dodecyl pentyl ether	256	C17H36O						1787		129435	C:\GCMSsolution\library\NIST17.lib
48	22	83	0 - 00 - 0	Pentyl dotriacontyl ether	536	C37H76O						3775		299898	C:\GCMSsolution\library\NIST17.lib
48	23	83	15356 - 60 - 2	d-Menthol	156	C10H20O						1164		32450	C:\GCMSsolution\library\NIST17.lib
48	24	83	0 - 00 - 0	Pentyl tetracosyl ether	424	C29H60O						2980		276528	C:\GCMSsolution\library\NIST17.lib
48	25	83	0 - 00 - 0	Hexacosyl pentyl ether	452	C31H64O						3179		286127	C:\GCMSsolution\library\NIST17.lib
49	1	85	112 - 61 - 8	Methyl stearate	298	C19H38O2						2077		174887	C:\GCMSsolution\library\NIST17.lib
49	2	84	6064 - 90 - 0	Heneicosanoic acid, methyl ester	340	C22H44O2						2375		219517	C:\GCMSsolution\library\NIST17.lib
49	3	84	5129 - 58 - 8	Tridecanoic acid, 12-methyl-, methyl ester	242	C15H30O2						1615		114634	C:\GCMSsolution\library\NIST17.lib
49	4	84	1731 - 88 - 0	Tridecanoic acid, methyl ester	228	C14H28O2						1580		100382	C:\GCMSsolution\library\NIST17.lib
49	5	83	1731 - 92 - 6	Heptadecanoic acid, methyl ester	284	C18H36O2						1978		159527	C:\GCMSsolution\library\NIST17.lib
49	6	83	124 - 10 - 7	Methyl tetradecanoate	242	C15H30O2						1680		114635	C:\GCMSsolution\library\NIST17.lib
49	7	83	5129 - 61 - 3	Heptadecanoic acid, 16-methyl-, methyl ester	298	C19H38O2						2013		174841	C:\GCMSsolution\library\NIST17.lib
49	8	83	112 - 39 - 0	Hexadecanoic acid, methyl ester	270	C17H34O2						1878		144339	C:\GCMSsolution\library\NIST17.lib
49	9	83	110 - 42 - 9	Decanoic acid, methyl ester	186	C11H22O2						1282		57932	C:\GCMSsolution\library\NIST17.lib
49	10	83	5802 - 82 - 4	Hexacosanoic acid, methyl ester	410	C27H54O2						2872		270367	C:\GCMSsolution\library\NIST17.lib
49	11	83	0 - 00 - 0	8-Methylnonanoic acid, methyl ester	186	C11H22O2						1218		57842	C:\GCMSsolution\library\NIST17.lib
49	12	83	1731 - 94 - 8	Nonadecanoic acid, methyl ester	312	C20H40O2						2177		190095	C:\GCMSsolution\library\NIST17.lib
49	13	82	7132 - 64 - 1	Pentadecanoic acid, methyl ester	256	C16H32O2						1779		129308	C:\GCMSsolution\library\NIST17.lib
49	14	82	5129 - 60 - 2	Pentadecanoic acid, 14-methyl-, methyl ester	270	C17H34O2						1814		144286	C:\GCMSsolution\library\NIST17.lib
49	15	82	929 - 77 - 1	Docosanoic acid, methyl ester	354	C23H46O2						2475		232561	C:\GCMSsolution\library\NIST17.lib
49	16	82	1731 - 84 - 6	Nonanoic acid, methyl ester	172	C10H20O2						1183		45473	C:\GCMSsolution\library\NIST17.lib
49	17	82	1120 - 28 - 1	Eicosanoic acid, methyl ester	326	C21H42O2						2276		205000	C:\GCMSsolution\library\NIST17.lib
49	18	82	2490 - 49 - 5	Hexadecanoic acid, 14-methyl-, methyl ester	284	C18H36O2						1914		159483	C:\GCMSsolution\library\NIST17.lib
49	19	81	111 - 82 - 0	Dodecanoic acid, methyl ester	214	C13H26O2						1481		85600	C:\GCMSsolution\library\NIST17.lib
49	20	81	6929 - 04 - 0	Hexadecanoic acid, 15-methyl-, methyl ester	284	C18H36O2						1914		159484	C:\GCMSsolution\library\NIST17.lib
49	21	81	0 - 00 - 0	Methyl 18-methylnonadecanoate	326	C21H42O2						2212		204955	C:\GCMSsolution\library\NIST17.lib
49	22	81	629 - 83 - 4	Triacontanoic acid, methyl ester	466	C31H62O2						3270		289784	C:\GCMSsolution\library\NIST17.lib
49	23	81	0 - 00 - 0	Methyl 8-methyl-nonanoate	186	C11H22O2						1218		57844	C:\GCMSsolution\library\NIST17.lib
49	24	81	2442 - 49 - 1	Tetracosanoic acid, methyl ester	382	C25H50O2						2674		254323	C:\GCMSsolution\library\NIST17.lib
49	25	80	1731 - 86 - 8	Undecanoic acid, methyl ester	200	C12H24O2						1381		71175	C:\GCMSsolution\library\NIST17.lib
50	1	87	60 - 33 - 3	9,12-Octadecadienoic acid (Z,Z)-	280	C18H32O2						2183		154771	C:\GCMSsolution\library\NIST17.lib
50	2	86	4277-06-09	1,9-Cyclohexadecadiene	220	C16H28						1883		91829	C:\GCMSsolution\library\NIST17.lib
50	3	86	506 - 21 - 8	Linoelaidic acid	280	C18H32O2						2183		154743	C:\GCMSsolution\library\NIST17.lib
50	4	86	544 - 71 - 8	9(E),11(E)-Conjugated linoleic acid	280	C18H32O2						2183		154747	C:\GCMSsolution\library\NIST17.lib
50	5	86	17367 - 08 - 7	Ethanol, 2-(9,12-octadecadienyloxy)-, (Z,Z)-	310	C20H38O2						2344		187718	C:\GCMSsolution\library\NIST17.lib
50	6	85	5999 - 95 - 1	Linoleyl acetate	308	C20H36O2						2193		185514	C:\GCMSsolution\library\NIST17.lib
50	7	85	2091 - 39 - 6	11,14-Eicosadienoic acid	308	C20H36O2						2382		185512	C:\GCMSsolution\library\NIST17.lib
50	8	85	31654 - 77 - 0	9,12-Tetradecadien-1-ol, acetate, (Z,E)-	252	C16H28O2						1795		124909	C:\GCMSsolution\library\NIST17.lib
50	9	85	54766 - 91 - 5	Bicyclo[10.1.0]tridec-1-ene	178	C13H22						1472		50737	C:\GCMSsolution\library\NIST17.lib
50	10	84	2420 - 56 - 6	10(E),12(Z)-Conjugated linoleic acid	280	C18H32O2						2183		154746	C:\GCMSsolution\library\NIST17.lib
50	11	84	2462 - 85 - 3	9,12-Octadecadienoic acid, methyl ester	294	C19H34O2						2093		170243	C:\GCMSsolution\library\NIST17.lib
50	12	84	506 - 24 - 1	9-Octadecynoic acid	280	C18H32O2						2184		154725	C:\GCMSsolution\library\NIST17.lib
50	13	84	53596 - 78 - 4	11-Dodecyn-1-ol acetate	224	C14H24O2						1578		96050	C:\GCMSsolution\library\NIST17.lib
50	14	84	29204 - 24 - 8	Linoleyl methyl ketone	278	C19H34O						2062		152905	C:\GCMSsolution\library\NIST17.lib
50	15	84	56134 - 03 - 3	1,8,11-Heptadecatriene, (Z,Z)-	234	C17H30						1717		106377	C:\GCMSsolution\library\NIST17.lib
50	16	84	0 - 00 - 0	9(E),11(E)-Conjugated linoleic acid, ethyl ester	308	C20H36O2						2193		185510	C:\GCMSsolution\library\NIST17.lib
50	17	84	506 - 43 - 4	9,12-Octadecadien-1-ol, (Z,Z)-	266	C18H34O						2069		139801	C:\GCMSsolution\library\NIST17.lib
50	18	84	544 - 35 - 4	Linoleic acid ethyl ester	308	C20H36O2						2193		185528	C:\GCMSsolution\library\NIST17.lib
50	19	84	0 - 00 - 0	1,3,12-Nonadecatriene	262	C19H34						1916		135758	C:\GCMSsolution\library\NIST17.lib
50	20	84	31821 - 17 - 7	1,5-Cyclododecadiene, (Z,Z)-	164	C12H20						1403		38569	C:\GCMSsolution\library\NIST17.lib
50	21	83	112 - 63 - 0	9,12-Octadecadienoic acid (Z,Z)-, methyl ester	294	C19H34O2						2093		170247	C:\GCMSsolution\library\NIST17.lib
50	22	83	89216 - 52 - 4	8-Tetradecyn-1-ol	210	C14H26O						1673		81608	C:\GCMSsolution\library\NIST17.lib
50	23	83	56599 - 56 - 5	8,11-Eicosadienoic acid, methyl ester	322	C21H38O2						2292		200633	C:\GCMSsolution\library\NIST17.lib
50	24	83	83483 - 55 - 0	1,E-6,Z-11-Hexadecatriene	220	C16H28						1618		91812	C:\GCMSsolution\library\NIST17.lib
50	25	83	123 - 69 - 3	Oxacycloheptadec-8-en-2-one, (8Z)-	252	C16H28O2						2246		124911	C:\GCMSsolution\library\NIST17.lib
51	1	87	463 - 40 - 1	9,12,15-Octadecatrienoic acid, (Z,Z,Z)-	278	C18H30O2						2191		152837	C:\GCMSsolution\library\NIST17.lib
51	2	86	17046 - 59 - 2	Eicosatrienoic acid, 11(Z),14(Z),17(Z)	306	C20H34O2						2390		183542	C:\GCMSsolution\library\NIST17.lib
51	3	86	0 - 00 - 0	Butyl 9,12,15-octadecatrienoate	334	C22H38O2						2399		213610	C:\GCMSsolution\library\NIST17.lib
51	4	86	506 - 44 - 5	9,12,15-Octadecatrien-1-ol, (Z,Z,Z)-	264	C18H32O						2077		137757	C:\GCMSsolution\library\NIST17.lib
51	5	86	1191 - 41 - 9	9,12,15-Octadecatrienoic acid, ethyl ester, (Z,Z,Z)-	306	C20H34O2						2201		183573	C:\GCMSsolution\library\NIST17.lib
51	6	85	301 - 00 - 8	9,12,15-Octadecatrienoic acid, methyl ester, (Z,Z,Z)-	292	C19H32O2						2101		168155	C:\GCMSsolution\library\NIST17.lib
51	7	85	0 - 00 - 0	Methyl 8,11,14-heptadecatrienoate	278	C18H30O2						2002		152835	C:\GCMSsolution\library\NIST17.lib
51	8	85	0 - 00 - 0	Methyl 2-hydroxy-octadeca-9,12,15-trienoate	308	C19H32O3						2263		185393	C:\GCMSsolution\library\NIST17.lib
51	9	85	7561 - 64 - 0	7,10,13-Hexadecatrienoic acid, (Z,Z,Z)-	250	C16H26O2						1992		122875	C:\GCMSsolution\library\NIST17.lib
51	10	85	55682 - 88 - 7	11,14,17-Eicosatrienoic acid, methyl ester	320	C21H36O2						2300		198797	C:\GCMSsolution\library\NIST17.lib
51	11	84	0 - 00 - 0	n-Propyl 9,12,15-octadecatrienoate	320	C21H36O2						2300		198794	C:\GCMSsolution\library\NIST17.lib
51	12	84	83918 - 59 - 6	9,12,15-Octadecatrienoic acid, 1-methylethyl ester, (Z,Z,Z)-	320	C21H36O2						2236		198827	C:\GCMSsolution\library\NIST17.lib
51	13	83	56797 - 43 - 4	cis,cis,cis-7,10,13-Hexadecatrienal	234	C16H26O						1824		106318	C:\GCMSsolution\library\NIST17.lib
51	14	83	59149 - 01 - 8	Methyl (Z)-5,11,14,17-eicosatetraenoate	318	C21H34O2						2308		196643	C:\GCMSsolution\library\NIST17.lib
51	15	83	1783 - 84 - 2	8,11,14-Eicosatrienoic acid, (Z,Z,Z)-	306	C20H34O2						2390		183540	C:\GCMSsolution\library\NIST17.lib
51	16	83	74744 - 55 - 1	3-Heptadecen-5-yne, (Z)-	234	C17H30						1736		106378	C:\GCMSsolution\library\NIST17.lib
51	17	83	10482 - 53 - 8	1,8,11,14-Heptadecatetraene, (Z,Z,Z)-	232	C17H28						1725		104356	C:\GCMSsolution\library\NIST17.lib
51	18	83	97844 - 13 - 8	.alpha.-Linolenic acid, TMS derivative	350	C21H38O2Si						2210		228786	C:\GCMSsolution\library\NIST17.lib
51	19	83	0 - 00 - 0	Butyl 6,9,12-hexadecatrienoate	306	C20H34O2						2201		183541	C:\GCMSsolution\library\NIST17.lib
51	20	83	74744 - 50 - 6	5-Pentadecen-7-yne, (Z)-	206	C15H26						1538		77411	C:\GCMSsolution\library\NIST17.lib
51	21	82	56554 - 30 - 4	7,10,13-Hexadecatrienoic acid, methyl ester	264	C17H28O2						1902		137666	C:\GCMSsolution\library\NIST17.lib
51	22	82	506 - 26 - 3	Gamolenic acid	278	C18H30O2						2191		152834	C:\GCMSsolution\library\NIST17.lib
51	23	82	0 - 00 - 0	Ethyl 6,9,12-hexadecatrienoate	278	C18H30O2						2002		152836	C:\GCMSsolution\library\NIST17.lib
51	24	82	74744 - 54 - 0	4-Hexadecen-6-yne, (Z)-	220	C16H28						1637		91819	C:\GCMSsolution\library\NIST17.lib
51	25	81	0 - 00 - 0	i-Propyl 6,9,12-hexadecatrienoate	292	C19H32O2						2037		168154	C:\GCMSsolution\library\NIST17.lib
53	1	87	629 - 54 - 9	Hexadecanamide	255	C16H33NO						2021		128011	C:\GCMSsolution\library\NIST17.lib
53	2	87	638 - 58 - 4	Tetradecanamide	227	C14H29NO						1822		99125	C:\GCMSsolution\library\NIST17.lib
53	3	87	124 - 26 - 5	Octadecanamide	283	C18H37NO						2220		158052	C:\GCMSsolution\library\NIST17.lib
53	4	86	2319 - 29 - 1	Decanamide-	171	C10H21NO						1425		44497	C:\GCMSsolution\library\NIST17.lib
53	5	86	1120 - 16 - 7	Dodecanamide	199	C12H25NO						1623		70131	C:\GCMSsolution\library\NIST17.lib
53	6	85	629 - 01 - 6	Octanamide	143	C8H17NO						1226		22631	C:\GCMSsolution\library\NIST17.lib
53	7	83	0 - 00 - 0	Pentadecanamide, 15-bromo-	319	C15H30BrNO						2218		197032	C:\GCMSsolution\library\NIST17.lib
53	8	83	628 - 02 - 4	Hexanamide	115	C6H13NO						1027		8716	C:\GCMSsolution\library\NIST17.lib
53	9	82	5875 - 26 - 3	Undecanamide, 11-bromo-	263	C11H22BrNO						1820		135932	C:\GCMSsolution\library\NIST17.lib
53	10	81	54789 - 40 - 1	Heptanamide, 4-ethyl-5-methyl-	171	C10H21NO						1296		44498	C:\GCMSsolution\library\NIST17.lib
53	11	81	90949 - 53 - 4	7-Nonenamide	155	C9H17NO						1333		31429	C:\GCMSsolution\library\NIST17.lib
53	12	80	301 - 02 - 0	9-Octadecenamide, (Z)-	281	C18H35NO						2228		155707	C:\GCMSsolution\library\NIST17.lib
54	1	89	301 - 02 - 0	9-Octadecenamide, (Z)-	281	C18H35NO						2228		155756	C:\GCMSsolution\library\NIST17.lib
54	2	89	112 - 84 - 5	13-Docosenamide, (Z)-	337	C22H43NO						2625		216079	C:\GCMSsolution\library\NIST17.lib
54	3	88	106010 - 22 - 4	Palmitoleamide	253	C16H31NO						2029		125782	C:\GCMSsolution\library\NIST17.lib
54	4	82	3322 - 62 - 1	9-Octadecenamide	281	C18H35NO						2228		155708	C:\GCMSsolution\library\NIST17.lib
55	1	85	301 - 02 - 0	9-Octadecenamide, (Z)-	281	C18H35NO						2228		155754	C:\GCMSsolution\library\NIST17.lib
55	2	83	106010 - 22 - 4	Palmitoleamide	253	C16H31NO						2029		125782	C:\GCMSsolution\library\NIST17.lib
55	3	83	112 - 84 - 5	13-Docosenamide, (Z)-	337	C22H43NO						2625		216079	C:\GCMSsolution\library\NIST17.lib
56	1	86	301 - 02 - 0	9-Octadecenamide, (Z)-	281	C18H35NO						2228		155754	C:\GCMSsolution\library\NIST17.lib
56	2	84	112 - 84 - 5	13-Docosenamide, (Z)-	337	C22H43NO						2625		216079	C:\GCMSsolution\library\NIST17.lib
56	3	83	106010 - 22 - 4	Palmitoleamide	253	C16H31NO						2029		125782	C:\GCMSsolution\library\NIST17.lib
57	1	92	23470 - 00 - 0	Hexadecanoic acid, 2-hydroxy-1-(hydroxymethyl)ethyl ester	330	C19H38O4						2498		209004	C:\GCMSsolution\library\NIST17.lib
57	2	87	542 - 44 - 9	Glycerol 1-palmitate	330	C19H38O4						2482		209005	C:\GCMSsolution\library\NIST17.lib
57	3	86	123 - 94 - 4	Octadecanoic acid, 2,3-dihydroxypropyl ester	358	C21H42O4						2681		235859	C:\GCMSsolution\library\NIST17.lib
57	4	83	98863 - 01 - 5	Pentadecanoic acid, 2-hydroxy-1-(hydroxymethyl)ethyl ester	316	C18H36O4						2399		194247	C:\GCMSsolution\library\NIST17.lib
57	5	82	761 - 35 - 3	Hexadecanoic acid, 1-(hydroxymethyl)-1,2-ethanediyl ester	568	C35H68O5						4013		302023	C:\GCMSsolution\library\NIST17.lib
57	6	81	55334 - 78 - 6	Eicosanoic acid, 2-hydroxy-1-(hydroxymethyl)ethyl ester	386	C23H46O4						2896		256997	C:\GCMSsolution\library\NIST17.lib
58	1	85	56599 - 55 - 4	6,9-Octadecadienoic acid, methyl ester	294	C19H34O2						2093		170280	C:\GCMSsolution\library\NIST17.lib
58	2	84	10152 - 71 - 3	Cyclopropaneoctanoic acid, 2-[[2-[(2-ethylcyclopropyl)methyl]cyclopropyl]methyl]-, methyl ester	334	C22H38O2						2266		213609	C:\GCMSsolution\library\NIST17.lib
58	3	83	56554 - 24 - 6	7,10-Octadecadienoic acid, methyl ester	294	C19H34O2						2093		170235	C:\GCMSsolution\library\NIST17.lib
58	4	83	2277 - 28 - 3	9,12-Octadecadienoic acid (Z,Z)-, 2,3-dihydroxypropyl ester	354	C21H38O4						2697		232175	C:\GCMSsolution\library\NIST17.lib
58	5	83	0 - 00 - 0	E,Z-1,3,12-Nonadecatriene	262	C19H34						1916		135759	C:\GCMSsolution\library\NIST17.lib
58	6	83	3443 - 82 - 1	9,12-Octadecadienoic acid (Z,Z)-, 2-hydroxy-1-(hydroxymethyl)ethyl ester	354	C21H38O4						2713		232174	C:\GCMSsolution\library\NIST17.lib
58	7	83	0 - 00 - 0	Butyl 9,12-octadecadienoate	336	C22H40O2						2391		215323	C:\GCMSsolution\library\NIST17.lib
58	8	83	0 - 00 - 0	n-Propyl 9,12-octadecadienoate	322	C21H38O2						2292		200636	C:\GCMSsolution\library\NIST17.lib
58	9	83	177746 - 99 - 5	Methyl 15-hydroxy-9,12-octadecadienoate	310	C19H34O3						2255		187602	C:\GCMSsolution\library\NIST17.lib
58	10	83	0 - 00 - 0	1,3,12-Nonadecatriene	262	C19H34						1916		135758	C:\GCMSsolution\library\NIST17.lib
58	11	82	0 - 00 - 0	Methyl 5,12-octadecadienoate	294	C19H34O2						2093		170237	C:\GCMSsolution\library\NIST17.lib
58	12	82	537 - 40 - 6	Trilinolein	878	C57H98O6						6173		306402	C:\GCMSsolution\library\NIST17.lib
58	13	82	0 - 00 - 0	trans,trans-9,12-Octadecadienoic acid, propyl ester	322	C21H38O2						2292		200637	C:\GCMSsolution\library\NIST17.lib
58	14	81	112 - 63 - 0	9,12-Octadecadienoic acid (Z,Z)-, methyl ester	294	C19H34O2						2093		170247	C:\GCMSsolution\library\NIST17.lib
58	15	81	0 - 00 - 0	(Z,Z,Z)-6,9,15-Octadecatrienoic acid methyl ester	292	C19H32O2						2101		168149	C:\GCMSsolution\library\NIST17.lib
58	16	81	56599 - 58 - 7	8,11-Octadecadienoic acid, methyl ester	294	C19H34O2						2093		170236	C:\GCMSsolution\library\NIST17.lib
58	17	81	544 - 35 - 4	Linoleic acid ethyl ester	308	C20H36O2						2193		185529	C:\GCMSsolution\library\NIST17.lib
58	18	81	0 - 00 - 0	Butyl 9.cis.,11.trans.-octadecadienoate	336	C22H40O2						2391		215321	C:\GCMSsolution\library\NIST17.lib
58	19	80	5999 - 95 - 1	Linoleyl acetate	308	C20H36O2						2193		185514	C:\GCMSsolution\library\NIST17.lib
58	20	80	16106 - 03 - 9	7,10-Hexadecadienoic acid, methyl ester	266	C17H30O2						1894		139688	C:\GCMSsolution\library\NIST17.lib
58	21	80	56630 - 74 - 1	5,8-Octadecadienoic acid, methyl ester	294	C19H34O2						2093		170233	C:\GCMSsolution\library\NIST17.lib
59	1	80	59149 - 01 - 8	Methyl (Z)-5,11,14,17-eicosatetraenoate	318	C21H34O2						2308		196643	C:\GCMSsolution\library\NIST17.lib
59	2	80	0 - 00 - 0	Dichloroacetic acid, tridec-2-ynyl ester	306	C15H24Cl2O2						2042		182740	C:\GCMSsolution\library\NIST17.lib
60	1	96	111 - 02 - 4	Squalene	410	C30H50						2914		270410	C:\GCMSsolution\library\NIST17.lib
60	2	93	0 - 00 - 0	2,6,10,15,19,23-Pentamethyl-2,6,18,22-tetracosatetraen-10,15-diol	446	C30H54O2						3127		284519	C:\GCMSsolution\library\NIST17.lib
60	3	92	75581 - 03 - 2	2,6,10,14,18-Pentamethyl-2,6,10,14,18-eicosapentaene	342	C25H42						2432		221738	C:\GCMSsolution\library\NIST17.lib
60	4	92	502 - 62 - 5	.psi.,.psi.-Carotene, 7,7',8,8',11,11',12,12',15,15'-decahydro-	546	C40H66						3878		300719	C:\GCMSsolution\library\NIST17.lib
60	5	91	7614 - 21 - 3	Hexadeca-2,6,10,14-tetraen-1-ol, 3,7,11,16-tetramethyl-	290	C20H34O						2192		166106	C:\GCMSsolution\library\NIST17.lib
60	6	90	0 - 00 - 0	5,9,13,17-Tetramethyl 4,8,12,16-octadecatetraenoic acid	332	C22H36O2						2505		211374	C:\GCMSsolution\library\NIST17.lib
60	7	90	7683 - 64 - 9	Supraene	410	C30H50						2914		270409	C:\GCMSsolution\library\NIST17.lib
60	8	90	24034 - 73 - 9	trans-Geranylgeraniol	290	C20H34O						2192		166107	C:\GCMSsolution\library\NIST17.lib
60	9	90	65746 - 05 - 6	6,10,14,18,22-Tetracosapentaen-2-ol, 3-bromo-2,6,10,15,19,23-hexamethyl-, (all-E)-	506	C30H51BrO						3253		296934	C:\GCMSsolution\library\NIST17.lib
60	10	89	97232 - 74 - 1	1,6,10,14,18,22-Tetracosahexaen-3-ol, 2,6,10,15,19,23-hexamethyl-, (all-E)-(.+/-.)-	426	C30H50O						3058		277478	C:\GCMSsolution\library\NIST17.lib
60	11	89	0 - 00 - 0	Docosa-2,6,10,14,18-pentaen-22-al, 2,6,10,15,18-pentamethyl-, all-trans	384	C27H44O						2819		255786	C:\GCMSsolution\library\NIST17.lib
60	12	89	0 - 00 - 0	Farnesol isomer a	222	C15H26O						1710		93999	C:\GCMSsolution\library\NIST17.lib
60	13	89	54159 - 46 - 5	1,6,10,14,18,22-Tetracosahexaen-3-ol, 2,6,10,15,19,23-hexamethyl-, (all-E)-	426	C30H50O						3058		277476	C:\GCMSsolution\library\NIST17.lib
60	14	88	125456 - 63 - 5	(2E,6E,10E)-3,7,11,15-Tetramethylhexadeca-2,6,10,14-tetraen-1-yl formate	318	C21H34O2						2313		196642	C:\GCMSsolution\library\NIST17.lib
60	15	88	1117 - 52 - 8	5,9,13-Pentadecatrien-2-one, 6,10,14-trimethyl-, (E,E)-	262	C18H30O						1902		135736	C:\GCMSsolution\library\NIST17.lib
60	16	88	4602 - 84 - 0	2,6,10-Dodecatrien-1-ol, 3,7,11-trimethyl-	222	C15H26O						1710		94144	C:\GCMSsolution\library\NIST17.lib
60	17	87	56882 - 09 - 8	4,9,13,17-Tetramethyl-4,8,12,16-octadecatetraenal	316	C22H36O						2337		194614	C:\GCMSsolution\library\NIST17.lib
60	18	87	24035 - 35 - 6	2,6,10,14-Hexadecatetraenoic acid, 3,7,11,15-tetramethyl-, ethyl ester, all E-	332	C22H36O2						2316		211375	C:\GCMSsolution\library\NIST17.lib
60	19	87	7200 - 26 - 2	Oxirane, 2,2-dimethyl-3-(3,7,12,16,20-pentamethyl-3,7,11,15,19-heneicosapentaenyl)-, (all-E)-	426	C30H50O						2955		277525	C:\GCMSsolution\library\NIST17.lib
60	20	87	61691 - 98 - 3	2,6,10,14-Hexadecatetraen-1-ol, 3,7,11,15-tetramethyl-, acetate, (E,E,E)-	332	C22H36O2						2316		211431	C:\GCMSsolution\library\NIST17.lib
60	21	87	62951 - 96 - 6	1,5,9-Undecatriene, 2,6,10-trimethyl-, (Z)-	192	C14H24						1350		63326	C:\GCMSsolution\library\NIST17.lib
60	22	87	0 - 00 - 0	3,7,11-Trimethyl-2,6,10-dodecatrienyl phenyl sulfone	346	C21H30O2S						2647		225226	C:\GCMSsolution\library\NIST17.lib
60	23	86	42207 - 88 - 5	2,6,10,14-Hexadecatetraenoic acid, 3,7,11,15-tetramethyl-, methyl ester, (E,E,E)-	318	C21H34O2						2216		196641	C:\GCMSsolution\library\NIST17.lib
60	24	85	66408 - 55 - 7	4,8,12-Tetradecatrienal, 5,9,13-trimethyl-	248	C17H28O						1855		120874	C:\GCMSsolution\library\NIST17.lib
60	25	85	0 - 00 - 0	Acetic acid, [(Z,Z)-3,7,11-trimethyl-2,6,10-dodecatrien-1-yl] ester	264	C17H28O2						1834		137661	C:\GCMSsolution\library\NIST17.lib
61	1	94	40710 - 42 - 7	1-Hentetracontanol	592	C41H84O						4339		303040	C:\GCMSsolution\library\NIST17.lib
61	2	94	0 - 00 - 0	Dotriacontyl pentafluoropropionate	612	C35H65F5O2						3363		303688	C:\GCMSsolution\library\NIST17.lib
61	3	93	0 - 00 - 0	Triacontyl pentafluoropropionate	584	C33H61F5O2						3164		302729	C:\GCMSsolution\library\NIST17.lib
61	4	93	0 - 00 - 0	Triacontyl heptafluorobutyrate	634	C34H61F7O2						3125		304264	C:\GCMSsolution\library\NIST17.lib
61	5	93	0 - 00 - 0	Octacosyl pentafluoropropionate	556	C31H57F5O2						2965		301351	C:\GCMSsolution\library\NIST17.lib
61	6	93	0 - 00 - 0	Tetracosyl trifluoroacetate	450	C26H49F3O2						2607		285348	C:\GCMSsolution\library\NIST17.lib
61	7	93	0 - 00 - 0	Dotriacontyl heptafluorobutyrate	662	C36H65F7O2						3324		304883	C:\GCMSsolution\library\NIST17.lib
61	8	93	0 - 00 - 0	Tetracosyl pentafluoropropionate	500	C27H49F5O2						2568		296107	C:\GCMSsolution\library\NIST17.lib
61	9	93	0 - 00 - 0	Hexatriacontyl trifluoroacetate	618	C38H73F3O2						3800		303832	C:\GCMSsolution\library\NIST17.lib
61	10	93	0 - 00 - 0	Triacontyl trifluoroacetate	534	C32H61F3O2						3204		299722	C:\GCMSsolution\library\NIST17.lib
61	11	93	0 - 00 - 0	Dotriacontyl trifluoroacetate	562	C34H65F3O2						3402		301719	C:\GCMSsolution\library\NIST17.lib
61	12	93	2425 - 77 - 6	1-Decanol, 2-hexyl-	242	C16H34O						1790		114807	C:\GCMSsolution\library\NIST17.lib
61	13	93	0 - 00 - 0	Tetratriacontyl trifluoroacetate	590	C36H69F3O2						3601		302944	C:\GCMSsolution\library\NIST17.lib
61	14	93	0 - 00 - 0	Tetratriacontyl heptafluorobutyrate	690	C38H69F7O2						3523		305323	C:\GCMSsolution\library\NIST17.lib
61	15	93	0 - 00 - 0	Tricosyl pentafluoropropionate	486	C26H47F5O2						2468		293938	C:\GCMSsolution\library\NIST17.lib
61	16	93	0 - 00 - 0	Octacosyl heptafluorobutyrate	606	C32H57F7O2						2926		303474	C:\GCMSsolution\library\NIST17.lib
61	17	93	0 - 00 - 0	Octatriacontyl trifluoroacetate	646	C40H77F3O2						3999		304562	C:\GCMSsolution\library\NIST17.lib
61	18	93	0 - 00 - 0	Hexacosyl heptafluorobutyrate	578	C30H53F7O2						2727		302446	C:\GCMSsolution\library\NIST17.lib
61	19	93	0 - 00 - 0	Docosyl trifluoroacetate	422	C24H45F3O2						2408		275449	C:\GCMSsolution\library\NIST17.lib
61	20	93	0 - 00 - 0	Heptacosyl pentafluoropropionate	542	C30H55F5O2						2866		300399	C:\GCMSsolution\library\NIST17.lib
61	21	93	0 - 00 - 0	Tricosyl trifluoroacetate	436	C25H47F3O2						2508		280840	C:\GCMSsolution\library\NIST17.lib
61	22	93	0 - 00 - 0	Heptacosyl trifluoroacetate	492	C29H55F3O2						2905		294906	C:\GCMSsolution\library\NIST17.lib
61	23	93	0 - 00 - 0	Tetracosyl heptafluorobutyrate	550	C28H49F7O2						2529		300925	C:\GCMSsolution\library\NIST17.lib
61	24	93	0 - 00 - 0	Pentacosyl trifluoroacetate	464	C27H51F3O2						2707		289215	C:\GCMSsolution\library\NIST17.lib
61	25	93	0 - 00 - 0	Hexacosyl pentafluoropropionate	528	C29H53F5O2						2767		299229	C:\GCMSsolution\library\NIST17.lib
62	1	95	55268 - 74 - 1	Praziquantel	312	C19H24N2O2						2717		189894	C:\GCMSsolution\library\NIST17.lib
63	1	96	59 - 02 - 9	Vitamin E	430	C29H50O2						3149		279069	C:\GCMSsolution\library\NIST17.lib
63	2	94	79306 - 82 - 4	6-Methoxy-2,7,8-trimethyl-2-(4,8,12-trimethyltridecyl)chroman	430	C29H50O2						3004		279084	C:\GCMSsolution\library\NIST17.lib
63	3	94	10191 - 41 - 0	dl-.alpha.-Tocopherol	430	C29H50O2						3149		279080	C:\GCMSsolution\library\NIST17.lib
63	4	92	0 - 00 - 0	.alpha.-Tocopherol-.beta.-D-mannoside	592	C35H60O7						4489		303022	C:\GCMSsolution\library\NIST17.lib
63	5	92	0 - 00 - 0	.beta.-Tocopherol, O-methyl-	430	C29H50O2						3004		279078	C:\GCMSsolution\library\NIST17.lib
63	6	90	58 - 95 - 7	.alpha.-Tocopheryl acetate	472	C31H52O3						3308		291226	C:\GCMSsolution\library\NIST17.lib
63	7	86	7695 - 91 - 2	(.+/-.)-.alpha.-Tocopherol acetate	472	C31H52O3						3308		291235	C:\GCMSsolution\library\NIST17.lib
64	1	92	23407 - 35 - 4	Corynan-16-carboxylic acid, 16,17-didehydro-17-methoxy-, methyl ester, (16E,20.beta.)-	368	C22H28N2O3						2771		243583	C:\GCMSsolution\library\NIST17.lib
65	1	91	474 - 62 - 4	Campesterol	400	C28H48O						2632		265735	C:\GCMSsolution\library\NIST17.lib
65	2	86	4651 - 51 - 8	Ergost-5-en-3-ol, (3.beta.)-	400	C28H48O						2632		265702	C:\GCMSsolution\library\NIST17.lib
65	3	82	29365 - 29 - 5	(3S,8S,9S,10R,13R,14S,17R)-17-((2R,5R)-5,6-Dimethylheptan-2-yl)-3-methoxy-10,13-dimethyl-2,3,4,7,8,9,10,11,12,13,14,15,16,17-tetradecahydro-1H-cyclopenta[a]phenanthrene	414	C29H50O						2581		272467	C:\GCMSsolution\library\NIST17.lib
65	4	81	290299 - 12 - 6	5-Cholestene-3-ol, 24-methyl-	400	C28H48O						2632		265701	C:\GCMSsolution\library\NIST17.lib
66	1	84	4697 - 66 - 9	Paynantheine	396	C23H28N2O4						2951		262802	C:\GCMSsolution\library\NIST17.lib
66	2	83	22032 - 51 - 5	Isopaynantheine	396	C23H28N2O4						2951		262803	C:\GCMSsolution\library\NIST17.lib
67	1	83	83 - 48 - 7	Stigmasterol	412	C29H48O						2739		271453	C:\GCMSsolution\library\NIST17.lib
68	1	86	14509 - 92 - 3	Corynan-16-carboxylic acid, 16,17-didehydro-9,17-dimethoxy-, methyl ester, (3.beta.,16E)-	398	C23H30N2O4						2960		264025	C:\GCMSsolution\library\NIST17.lib
69	1	93	83 - 47 - 6	.gamma.-Sitosterol	414	C29H50O						2731		272488	C:\GCMSsolution\library\NIST17.lib
69	2	87	83 - 46 - 5	.beta.-Sitosterol	414	C29H50O						2731		272486	C:\GCMSsolution\library\NIST17.lib
69	3	82	20194 - 50 - 7	(3S,8S,9S,10R,13R,14S,17R)-17-((2R,5R)-5-Ethyl-6-methylheptan-2-yl)-3-methoxy-10,13-dimethyl-2,3,4,7,8,9,10,11,12,13,14,15,16,17-tetradecahydro-1H-cyclopenta[a]phenanthrene	428	C30H52O						2680		278305	C:\GCMSsolution\library\NIST17.lib
72	1	93	4098 - 40 - 2	Mitragynine	398	C23H30N2O4						2960		264022	C:\GCMSsolution\library\NIST17.lib
72	2	89	14509 - 92 - 3	Corynan-16-carboxylic acid, 16,17-didehydro-9,17-dimethoxy-, methyl ester, (3.beta.,16E)-	398	C23H30N2O4						2960		264015	C:\GCMSsolution\library\NIST17.lib
72	3	88	14382 - 79 - 7	Corynan-16-carboxylic acid, 16,17-didehydro-9,17-dimethoxy-, methyl ester, (3.beta.,16E,20.beta.)-	398	C23H30N2O4						2960		264020	C:\GCMSsolution\library\NIST17.lib
72	4	87	4697 - 67 - 0	Corynan-16-carboxylic acid, 16,17-didehydro-9,17-dimethoxy-, methyl ester, (16E)-	398	C23H30N2O4						2960		264023	C:\GCMSsolution\library\NIST17.lib
73	1	95	4697 - 66 - 9	Paynantheine	396	C23H28N2O4						2951		262802	C:\GCMSsolution\library\NIST17.lib
73	2	87	22032 - 51 - 5	Isopaynantheine	396	C23H28N2O4						2951		262803	C:\GCMSsolution\library\NIST17.lib
74	1	96	4697 - 67 - 0	Corynan-16-carboxylic acid, 16,17-didehydro-9,17-dimethoxy-, methyl ester, (16E)-	398	C23H30N2O4						2960		264023	C:\GCMSsolution\library\NIST17.lib
74	2	91	14509 - 92 - 3	Corynan-16-carboxylic acid, 16,17-didehydro-9,17-dimethoxy-, methyl ester, (3.beta.,16E)-	398	C23H30N2O4						2960		264025	C:\GCMSsolution\library\NIST17.lib
74	3	86	4098 - 40 - 2	Mitragynine	398	C23H30N2O4						2960		264022	C:\GCMSsolution\library\NIST17.lib
