# Supplementary material for: Interspecific and Environmental Influence on the Foliar Metabolomes of Mitragyna Species Through Recursive OPLSDA Modeling
Source: Plants (Basel). 2025 Sep 1;14(17):2721. doi: 10.3390/plants14172721 (PMC12430465; doi:10.3390/plants14172721)
Supplement: Supplementary file 1 [file plants-14-02721-s001.zip › Table S1.csv]

Metabolite Name	MH.North	MH.North.1	MH.North.2	MH.North.3	MH.North.4	MH.North.5	MH.North.6	MH.South	MH.North.7	MH.South.1	MH.South.2	MH.South.3	MH.South.4	MR.North	MR.South	MR.North.1	MR.South.1	MR.South.2	MR.South.3	MR.South.4	MR.South.5	MR.South.6	MR.South.7	MR.South.8	MR.South.9	MD.South	MD.South.1	MD.South.2	MD.South.3	MD.South.4	MD.North	MD.North.1	MD.North.2	MD.North.3	MD.North.4	MD.North.5	MD.North.6	MD.South.5	MD.South.6	MD.South.7	MD.South.8	MD.South.9	MD.South.10	MD.South.11	MS.South	MS.South.1	MS.South.2	MS.South.3	MS.South.4
(3-Nitrophenyl) methanol, n-propyl ether	0	1162620	0	0	1393634	0	807694	0	0	0	0	0	0	0	0	957529	0	0	0	0	0	0	0	0	0	0	0	0	0	0	0	0	0	0	0	0	0	0	0	0	0	0	0	0	0	0	0	0	0
(3R,6S)-2,2,6-Trimethyl-6-vinyltetrahydro-2H-pyran-3-ol	0	0	0	0	0	0	0	0	0	0	51300	0	0	0	0	0	0	0	0	0	0	0	0	0	0	0	0	0	0	0	0	0	0	0	0	0	0	0	0	0	0	0	0	0	0	0	0	0	0
(E)-3,3'-Dimethoxy-4,4'-dihydroxystilbene	151160	414620	169693	149517	146954	299669	250657	151358	273644	75052	129495	72991	56627	195613	142057	335549	166948	214370	347282	415379	89724	113154	92424	108502	90700	76944	187595	338880	169384	54166	201437	249079	0	80488	133833	184537	192587	273587	230329	232826	158474	143584	119126	170180	0	0	0	0	0
(E)-4-(3-Hydroxyprop-1-en-1-yl)-2-methoxyphenol	0	6119102	0	0	6317279	4917123	3178037	0	2613382	0	0	0	0	0	0	4855932	2886533	4266062	3486592	0	0	0	4734760	0	3426952	0	0	6615718	4537839	4006034	5688955	6136539	0	0	7172509	4803377	0	0	9456814	9146604	4000029	6069890	3472611	0	0	0	0	0	0
(E,E,E)-3,7,11,15-Tetramethylhexadeca-1,3,6,10,14-pentaene	0	0	0	0	0	0	0	0	0	0	41132	0	0	0	0	0	0	0	48221	0	0	0	0	0	0	0	0	0	0	0	0	0	0	0	0	65061	0	0	0	0	0	0	0	0	0	0	0	0	0
(R)-(-)-14-Methyl-8-hexadecyn-1-ol	0	0	0	0	0	0	0	0	0	0	0	0	0	0	0	0	0	0	0	0	0	0	0	0	0	0	0	0	0	0	0	0	0	0	0	0	0	0	0	0	0	0	0	0	0	0	0	0	0
(S)-(+)-1,2-Propanediol	0	0	0	0	0	0	0	0	0	0	0	0	0	0	0	0	0	0	72018	0	0	0	0	0	0	0	0	0	0	0	0	0	0	0	0	0	0	0	0	0	0	0	0	0	0	0	0	0	0
(S)-(+)-2',3'-Dideoxyribonolactone	0	0	0	218735	0	0	0	0	0	0	0	0	0	108812	170460	0	0	0	0	0	0	0	0	0	0	0	0	0	0	0	0	0	0	0	0	0	0	0	0	0	0	0	0	0	0	0	0	0	0
(Z)-14-Tricosenyl formate	0	0	0	60752	0	0	0	0	0	0	0	0	0	0	0	0	0	0	0	0	0	0	0	0	0	0	0	0	0	0	0	0	0	0	0	0	0	0	0	0	0	0	0	0	0	0	0	0	0
.alpha.-Calacorene	0	0	0	0	0	0	0	0	0	0	0	0	0	0	0	0	0	0	0	0	0	0	0	0	0	0	0	0	0	0	0	0	0	0	35796	0	0	0	0	0	0	0	0	0	0	0	0	0	0
.alpha.-D-Glucopyranose, 4-O-.beta.-D-galactopyranosyl-	0	0	0	0	0	0	0	0	0	0	0	0	0	0	0	0	0	0	0	0	0	0	0	0	0	0	0	0	0	0	0	0	0	0	0	0	0	0	0	0	354302	0	583208	0	0	0	0	0	0
.alpha.-D-Glucopyranoside, methyl	0	0	0	0	0	150464	0	0	0	0	0	0	0	0	0	0	0	0	0	0	62985	0	0	0	0	0	0	0	0	0	0	0	0	0	0	0	0	0	0	0	0	0	0	0	0	0	0	0	0
.alpha.-Methyl mannofuranoside	0	0	0	0	0	0	0	11875309	0	4074983	0	5110080	0	0	0	0	0	0	0	0	0	0	0	3872965	0	0	8046952	0	0	0	0	0	0	0	0	0	0	0	0	0	0	0	0	0	0	0	0	0	2260324
.alpha.-Tocopherol-.beta.-D-mannoside	0	0	0	0	0	0	0	0	0	0	0	0	0	0	0	183806	0	0	0	0	0	0	0	0	0	122353	0	0	0	0	0	0	0	0	0	0	0	0	0	0	0	0	0	0	0	0	0	0	0
.alpha.-Tocospiro A	0	184509	0	157460	740713	0	1093058	0	0	0	0	0	0	254643	0	0	674170	1493060	0	0	93681	74763	0	0	0	0	180453	180405	0	113859	169637	244868	0	99991	0	763262	518700	389420	493491	0	0	138981	0	0	0	0	0	0	0
.alpha.-Tocospiro B	0	0	0	153486	1029836	554285	1468408	721677	1397645	0	0	0	0	271659	461035	329771	1015718	1897099	1082351	1193302	0	0	0	0	0	0	180325	163047	0	69886	118911	284219	0	107160	0	900460	367941	334735	531842	0	0	249382	0	191662	0	0	0	0	0
.beta.-D-Glucopyranose, 1,6-anhydro-	0	0	2629207	1327386	0	1578530	0	0	2362967	0	0	0	0	0	0	0	0	0	0	0	0	367240	208483	109298	0	0	0	0	0	0	0	0	0	0	0	0	0	0	0	0	0	0	0	0	161536	183770	127651	151748	125076
.beta.-D-Glucopyranose, 4-O-.beta.-D-galactopyranosyl-	0	240394	0	0	0	0	0	0	0	0	0	0	0	0	0	0	0	0	0	0	0	0	0	0	0	0	0	0	0	0	0	0	0	0	0	0	0	0	0	0	0	0	0	0	0	0	0	0	0
.beta.-D-Glucopyranoside, methyl	0	0	0	0	0	0	0	0	0	0	0	0	0	527058	0	0	0	0	0	0	0	87165	0	78923	0	0	0	0	122198	0	0	0	0	0	0	0	0	0	0	0	0	0	0	0	0	0	0	0	0
.beta.-d-Mannofuranoside, methyl	0	0	0	0	0	0	0	0	0	0	0	0	0	0	0	0	0	0	0	0	0	0	2389733	0	0	0	0	0	0	0	0	0	0	0	0	0	0	0	0	0	0	0	0	0	0	0	0	0	0
.beta.-Tocopherol	144881	144123	0	176152	78111	0	52788	69652	343286	0	0	0	0	0	0	0	0	0	56898	0	0	0	0	0	0	0	115710	0	0	0	0	0	0	0	0	0	388096	0	0	0	0	0	0	0	0	0	0	0	0
.delta.-Tocopherol	0	0	0	84753	0	0	61345	41210	0	50374	47457	0	0	0	0	57673	0	0	0	0	52405	0	36065	0	0	0	0	0	0	0	0	0	0	0	0	0	0	0	0	0	0	0	0	0	0	0	0	0	0
.gamma.-Muurolene	0	0	0	0	0	0	0	0	0	0	0	0	0	0	0	0	0	0	0	0	0	0	0	0	0	0	0	0	0	0	0	0	0	0	0	0	0	0	0	0	0	110343	0	0	0	0	0	0	0
.gamma.-Sitosterol	1232823	1410597	1218670	1224466	1032685	999406	1251918	774855	1123911	1374468	1063783	1008563	1085134	1517013	1112605	1287335	1756318	2223966	1270549	1355431	1711789	833626	973011	863268	711938	1372298	1081062	1566950	1358208	3658206	2904718	2358031	1377263	1083896	1030532	1137587	1423696	1162694	1062195	1296702	997953	1463551	922613	842147	1690827	0	5708370	1978999	5317348
.gamma.-Tocopherol	0	0	0	142952	70418	0	381632	176943	0	134233	101107	0	0	280241	78733	0	482137	332971	0	320287	200535	0	187860	157634	0	0	0	0	0	0	176664	0	0	0	0	0	84509	0	327172	0	0	0	406344	0	0	0	127528	0	115392
1(2H)-Naphthalenone, 3,4,5,6,7,8-hexahydro-	0	0	0	0	0	0	0	0	0	0	0	0	16425	0	0	0	0	0	0	0	0	0	0	0	0	0	0	0	0	0	0	0	0	0	0	0	0	0	0	0	0	0	0	0	0	0	0	0	0
1,2,3,5-Cyclohexanetetrol, (1.alpha.,2.beta.,3.alpha.,5.beta.)-	0	0	0	0	0	0	0	0	0	0	0	0	0	0	0	0	0	0	0	0	0	0	0	0	0	6157086	10723785	0	15801023	0	0	19515908	18.589	0	18.599	0	0	0	0	0	0	0	0	0	0	0	0	0	0
1,2,3-Benzenetriol	0	84069	0	0	0	119481	113287	175486	0	0	0	0	0	0	0	119944	130257	111958	141475	0	0	0	0	0	0	0	0	0	0	0	0	0	0	0	0	178173	0	0	0	446872	380359	445709	167867	271751	0	0	0	0	0
1,2,3-Butanetriol	0	0	0	0	0	0	0	0	0	0	0	0	0	0	0	0	0	0	0	0	0	0	0	0	0	0	0	0	0	0	0	0	0	0	0	0	0	1585933	0	0	0	0	0	0	24812	0	0	0	0
1,2:5,6-Dianhydrogalactitol	0	0	0	0	0	0	0	0	0	0	0	0	23276	0	0	0	0	0	0	0	0	0	0	0	0	0	0	0	0	0	0	0	0	0	0	0	0	0	0	0	0	0	0	0	0	0	0	0	0
1,2-Benzenediol, 3-methoxy-	0	96856	0	0	86806	0	0	166923	0	0	0	0	0	0	0	0	90772	0	60683	0	48747	0	0	0	0	0	0	0	50618	0	43258	58238	89122	70898	0	0	0	0	0	151392	316004	166564	0	101229	0	0	0	0	0
1,2-Benzenediol, 4-methyl-	0	233200	83820	72976	267668	130013	282617	359191	0	0	0	101055	112689	99199	182262	369411	225564	262824	345868	310362	257322	219052	234617	292362	241749	126041	354992	142940	162720	137144	223221	350937	496704	229457	305305	279263	279851	229802	149981	249632	343703	553961	207462	268597	0	0	0	0	0
1,2-Cyclopentanedione	133534	143833	150961	154001	255836	104126	191435	199926	212120	0	0	0	0	133534	315822	320062	205714	321415	216202	166525	100927	79550	73387	51589	97047	135194	232745	513060	428322	378280	497083	374135	1037028	409982	184034	242938	198365	205091	144850	838651	152612	995545	171769	615544	0	0	0	0	0
1,2-Epoxy-5,9-cyclododecadiene	0	0	0	0	0	0	0	0	0	0	0	0	0	0	0	0	0	0	0	0	0	0	0	0	0	0	0	0	0	0	0	0	0	0	0	0	0	0	0	215268	0	0	0	0	0	0	0	0	0
1,2-Oxaborole, 2,3,4-triethyl-2,5-dihydro-5,5-dimethyl-	0	0	0	0	0	445061	0	249534	0	0	0	0	0	0	391062	0	137405	0	0	0	0	0	0	0	0	0	380522	0	797694	0	0	567251	0	0	384895	0	0	0	0	0	0	0	0	0	0	0	0	0	0
1,3,5-Benzenetriol	0	0	0	0	0	0	0	0	0	0	0	0	0	0	0	0	0	0	0	0	4025040	3669583	1770615	3213768	666229	0	0	0	0	0	0	0	0	0	0	0	0	0	0	0	0	0	0	0	0	0	0	0	0
1,3,5-Trioxane	0	0	74996	66908	0	0	0	186203	0	0	0	0	0	99958	0	0	0	0	0	0	0	0	0	0	0	0	129995	273154	77141	0	0	0	0	141138	0	0	124468	92100	0	0	0	0	0	159181	0	0	0	0	0
1,3-Benzenediol, 4-propyl-	0	0	0	0	549806	0	985797	1729885	0	0	0	0	0	0	0	0	0	1093655	0	0	0	0	0	0	0	0	820874	0	0	0	3654402	679252	935354	0	143667	0	1091546	0	0	0	0	0	0	0	0	0	0	0	0
1,3-Cyclohexanedione, 2-methyl-	0	0	0	0	0	0	0	0	0	0	0	0	0	0	0	0	0	0	0	0	0	0	0	0	0	0	31738	0	0	0	0	0	0	0	0	0	0	0	0	61317	0	0	0	0	0	0	0	0	0
1,3-Dioxolan-4-one, 2-(1,1-dimethylethyl)-5-(1-methylethyl)-, (2S-cis)-	0	0	0	0	0	0	0	0	0	0	0	0	0	0	0	0	0	0	0	0	0	0	0	0	0	47353	0	0	0	0	0	0	0	0	0	0	0	0	0	0	0	0	0	0	0	0	0	0	0
1,3-Propanediol, 2-(hydroxymethyl)-2-nitro-	0	0	0	0	0	0	0	0	0	0	0	0	0	0	0	0	0	0	0	0	0	0	0	0	0	0	0	0	0	0	0	0	0	0	0	0	0	0	0	0	0	0	0	0	0	0	0	363872	0
1,4,2,5 Cyclohexanetetrol	0	0	0	0	0	219789	0	0	0	0	0	0	0	0	0	0	0	0	0	0	0	0	0	0	0	0	0	0	0	0	0	0	173621	0	0	0	0	0	0	0	0	0	0	0	0	0	0	0	0
1,4-Benzenedimethanol	0	0	0	0	0	0	0	0	0	0	0	0	0	0	0	0	406605	0	0	0	0	0	0	0	0	0	0	0	551252	0	0	0	0	0	595672	0	0	0	0	0	0	0	0	0	0	0	0	0	0
1,4-Benzenediol, 2-methoxy-	48407	0	0	39636	0	40548	42550	0	52809	0	0	25489	28101	35229	0	0	0	0	0	29851	59956	0	0	0	0	0	47501	0	0	0	90560	42254	0	0	0	20153	0	0	0	0	0	0	0	27528	0	0	0	0	0
1,4-Cyclohexanedione	0	0	0	0	0	0	0	0	0	0	0	0	0	0	0	0	0	0	0	0	0	0	0	0	0	0	0	0	0	0	0	0	0	0	0	0	0	0	0	87388	0	0	0	0	0	0	0	0	0
1,4-Dioxane, 2,3-dimethoxy-	0	0	0	0	0	0	0	0	0	0	0	0	0	0	0	0	0	0	0	0	0	0	0	0	0	0	0	0	0	0	0	0	0	0	0	0	0	0	0	0	0	119255	0	0	0	0	0	0	0
1,5-Anhydro-d-mannitol	0	0	0	0	0	0	0	0	0	0	0	0	2529916	0	0	0	0	0	0	0	0	0	0	0	0	0	0	0	0	0	0	0	0	0	0	0	0	0	0	0	0	0	0	0	0	0	0	0	0
1,6,10,14,18,22-Tetracosahexaen-3-ol, 2,6,10,15,19,23-hexamethyl-, (all-E)-	0	0	0	0	0	0	0	99039	0	0	0	0	0	0	0	0	0	0	0	0	0	0	0	0	0	0	0	109921	0	88880	0	80103	0	24959	0	0	0	0	0	0	0	118114	0	50240	0	0	0	0	0
1,6,10,14,18,22-Tetracosahexaen-3-ol, 2,6,10,15,19,23-hexamethyl-, (all-E)-(.+/-.)-	0	0	0	0	0	0	0	0	0	0	157845	0	0	0	0	291879	341399	491121	327984	0	0	0	0	0	0	0	188944	0	0	120809	0	0	0	0	0	511772	515790	149207	232022	431846	275486	336683	154838	238363	0	0	0	0	0
1,6,10,14-Hexadecatetraen-3-ol, 3,7,11,15-tetramethyl-, (E,E)-	0	0	0	0	0	0	0	0	0	0	0	0	0	0	0	0	0	178492	0	0	0	0	0	0	0	0	0	0	0	0	0	0	0	0	0	0	0	0	0	0	0	0	0	0	0	0	0	0	0
1,6-Anhydro-.beta.-d-talopyranose	0	0	0	0	0	0	0	0	248725	0	0	0	0	0	0	0	0	0	0	0	0	0	0	0	0	0	0	0	0	0	0	0	0	0	0	0	180963	0	0	0	0	0	0	0	0	0	0	0	0
10,13-Octadecadienoic acid, methyl ester	0	0	0	0	63563	0	0	0	0	0	0	0	0	0	0	0	0	0	0	0	0	0	0	0	0	0	0	0	0	0	0	0	0	0	0	0	0	0	0	0	0	0	0	0	0	0	0	0	0
11,14,17-Eicosatrienoic acid, methyl ester	0	0	0	0	0	89769	0	0	0	0	0	0	0	0	0	0	0	0	0	0	0	0	0	0	0	0	0	0	0	0	0	0	0	0	0	0	0	0	0	0	0	0	0	0	0	0	0	0	0
13-Docosen-1-ol, (Z)-	0	0	0	0	0	0	0	0	0	0	0	0	0	0	0	0	0	0	78116	0	0	0	0	0	0	0	0	0	0	0	0	0	0	0	0	0	0	0	0	0	0	0	0	0	0	0	0	0	0
13-Docosenamide, (Z)-	0	152736	100153	116305	449494	186479	590541	472584	321068	257697	0	207910	351138	45353	692517	275139	679775	415093	430488	717296	138530	180762	151101	107021	15787	0	0	475172	127909	192508	139822	306019	93172	284134	144330	148264	312972	335689	290468	90106	107155	482848	71543	170049	0	0	0	0	61511
15-Octadecenal	0	0	0	0	0	0	0	0	0	0	0	0	0	0	0	0	0	0	0	0	0	0	0	0	0	0	0	0	0	0	0	0	0	0	0	0	0	0	0	0	0	2380527	0	0	0	0	0	0	0
1-Decanol, 2-hexyl-	0	0	0	0	0	0	0	0	0	0	0	0	0	0	0	0	0	0	0	0	0	0	0	0	0	0	0	0	0	0	0	0	0	0	0	0	0	0	0	0	0	0	0	0	0	0	22061	0	0
1-Deoxy-d-altritol	0	0	0	0	0	0	0	0	0	0	0	0	0	147542	0	0	0	0	0	0	0	0	0	0	0	0	108481	0	0	0	0	0	0	0	0	0	178266	271995	0	0	0	0	0	0	0	0	0	0	0
1H-Dicyclopenta[b,d]pyrrole, decahydro-, (3a.alpha.,4a.alpha.,7a.alpha.,7b.alpha.)-	0	0	0	0	0	0	0	0	0	0	0	0	0	0	0	0	0	0	0	0	0	0	0	0	0	0	0	0	0	0	0	0	0	0	0	0	0	0	0	493230	0	0	0	0	0	0	0	0	0
1-Hexadecanol	0	0	0	0	0	0	0	0	0	0	0	0	0	0	0	0	0	0	0	0	0	0	0	0	0	0	0	0	0	0	0	0	0	0	0	0	0	0	0	0	0	0	0	0	0	0	35836	27473	35080
1H-Inden-1-one, 2,3-dihydrotetramethyl-	0	0	0	0	0	0	0	0	0	0	173321	0	0	0	0	0	0	0	0	0	0	0	0	0	0	0	0	0	0	0	0	0	0	0	0	0	0	0	0	0	0	0	0	0	0	0	0	0	0
1H-Indol-4-ol	82193	0	0	0	0	0	0	0	0	0	0	0	0	0	0	0	0	0	0	0	0	0	0	0	0	0	0	0	0	0	0	0	0	0	0	0	0	0	0	0	0	0	0	0	0	0	0	0	0
1H-Pyrrole-2,5-dione, 3-ethyl-4-methyl-	0	47048	0	0	27035	107929	0	0	7018	0	0	0	0	0	22889	72978	25993	82608	67042	56162	0	0	0	0	0	0	0	36649	47976	0	0	0	31232	29842	0	0	13009	38141	28781	24909	0	0	42241	46455	0	0	0	0	0
1H-Pyrrole-2-carboxylic acid	0	0	0	0	0	0	0	0	0	0	0	0	0	0	0	0	0	0	0	0	0	0	0	0	0	0	0	0	60817	0	0	0	0	0	0	0	0	0	0	0	0	0	0	0	0	0	0	0	0
1-Isopropyl-4,7-dimethyl-1,2,3,5,6,8a-hexahydronaphthalene	0	0	0	0	0	0	0	0	0	0	0	0	0	0	0	0	0	0	0	0	0	0	0	0	0	0	0	0	0	0	0	0	0	0	38507	0	0	0	0	0	0	0	0	0	0	0	0	0	0
1-Naphthalenepropanol, .alpha.-ethenyldecahydro-2-hydroxy-.alpha.,2,5,5,8a-pentamethyl-, [1R-[1.alpha.(R*),2.beta.,4a.beta.,8a.	0	0	0	0	0	0	0	0	0	0	0	0	0	0	0	0	0	0	0	0	0	0	0	0	0	0	0	0	0	0	193708	131370	0	0	57447	0	0	0	0	0	0	629137	0	0	0	0	0	0	0
1-Octadecyne	0	422982	0	0	0	0	0	0	152902	0	0	0	0	0	0	0	0	0	0	0	0	0	0	0	0	0	0	0	0	0	0	0	209587	0	0	0	0	0	0	0	0	0	0	270530	0	0	0	0	0
1-Propionylethyl acetate	0	0	0	0	0	0	0	0	0	0	0	0	0	0	0	0	0	0	0	0	0	0	0	0	0	0	0	0	0	0	0	0	0	0	128255	0	0	0	0	243958	0	0	0	0	0	0	0	0	0
2-((8Z,11Z)-Heptadeca-8,11-dien-1-yl)-4,5-dihydrooxazole	0	0	0	0	0	0	0	0	0	0	0	0	0	0	0	0	62235	0	0	0	38192	0	29202	36901	0	0	0	0	0	0	0	0	0	0	0	29093	56940	0	0	0	0	0	0	0	0	0	20135	0	26217
2(3H)-Furanone, 5-dodecyldihydro-	0	85167	0	0	0	0	0	0	0	35011	0	0	0	0	35167	0	0	0	0	0	0	0	0	0	0	0	0	0	0	0	0	0	0	0	0	0	0	0	0	0	0	0	0	0	0	0	0	0	0
2(3H)-Furanone, dihydro-3-hydroxy-4,4-dimethyl-, (.+/-.)-	37331	0	0	0	0	0	0	0	79305	0	0	0	0	0	0	25454	18607	26966	0	0	0	26783	26423	0	0	42308	0	0	0	0	71597	0	0	0	0	0	0	0	0	52466	0	61317	0	0	0	0	0	0	0
2-(3-Isopropyl-4-methyl-pent-3-en-1-ynyl)-2-methyl-cyclobutanone	983891	0	314515	0	377117	1858551	345817	0	1679804	6362325	71179	50584	0	0	933510	2050652	1100761	0	0	1777874	0	0	0	0	0	1902028	1269946	2258443	0	408917	0	0	0	0	0	2202682	1540279	2369245	524054	25640236	0	0	0	0	0	0	0	0	0
2(4H)-Benzofuranone, 5,6,7,7a-tetrahydro-4,4,7a-trimethyl-	0	0	0	0	24195	0	0	0	0	0	0	0	0	0	30583	0	0	0	0	0	0	0	0	0	0	0	0	0	0	0	0	0	0	0	0	0	0	0	0	0	0	0	0	0	0	0	0	0	0
2(4H)-Benzofuranone, 5,6,7,7a-tetrahydro-4,4,7a-trimethyl-, (R)-	60355	0	0	0	0	0	0	0	0	53214	33604	28367	56720	0	0	30596	20210	36976	18086	0	40611	0	54493	19276	51572	37510	0	104593	39300	123443	0	26209	37196	86099	0	0	0	25694	24667	213423	0	0	33602	34962	0	0	0	0	0
2(5H)-Furanone	0	0	0	0	0	0	0	0	0	0	0	26311	0	0	0	0	0	0	0	0	0	0	0	0	0	0	0	0	0	0	0	0	0	0	0	0	0	0	0	0	0	0	0	0	0	0	0	0	0
2(5H)-Furanone, 4-methyl-5-(2-methyl-2-propenyl)-	0	0	0	0	0	0	0	0	0	0	0	0	0	0	0	76272	0	0	0	0	0	0	0	0	0	0	0	0	0	0	0	0	0	0	0	0	0	0	0	0	0	0	0	0	0	0	0	0	0
2,2,4-Trimethyl-3-(3,8,12,16-tetramethyl-heptadeca-3,7,11,15-tetraenyl)-cyclohexanol	0	0	0	0	0	0	0	0	0	0	0	0	0	0	0	0	0	0	0	0	0	0	0	0	0	0	0	0	0	0	0	0	0	0	0	0	123673	0	0	0	0	0	0	0	0	0	0	0	0
2,2'-Bioxirane	0	0	0	0	0	0	0	0	0	0	0	0	0	0	0	0	0	0	0	0	0	0	0	0	0	25538	0	0	0	0	233883	0	0	0	0	0	0	0	0	0	0	0	0	25024	0	0	0	0	0
2,2-Dimethyl-3-(3,7,16,20-tetramethyl-heneicosa-3,7,11,15,19-pentaenyl)-oxirane	0	0	0	0	0	0	344801	0	0	0	0	0	0	0	0	0	0	0	0	0	0	0	0	0	0	0	0	0	0	0	0	0	0	0	0	0	0	0	0	0	0	0	0	0	0	0	0	0	0
2,3-Bis(1-methylallyl)pyrrolidine	0	0	0	0	0	7874528	0	0	0	0	0	0	0	0	0	0	0	0	0	0	0	0	0	0	0	0	0	0	0	0	0	0	0	0	0	0	0	0	0	0	0	0	0	0	0	0	0	0	0
2,3-Butanediol	0	32187	0	0	0	0	0	0	0	0	0	0	0	0	0	0	0	0	0	0	0	0	0	10476	0	0	28427	0	0	0	99878	21060	66736	0	0	0	0	65499	0	21894	26271	23334	15022	0	0	0	0	0	0
2,3-Butanediol, [R-(R*,R*)]-	0	0	0	0	0	0	0	0	0	0	0	0	0	0	0	14232	0	0	0	0	0	0	0	0	0	0	0	0	0	0	221591	0	0	0	0	0	0	17091	0	0	0	0	36664	0	0	0	0	0	0
2,3-Butanediol, [S-(R*,R*)]-	0	0	0	0	0	0	0	0	0	0	0	0	0	0	0	0	0	32921	0	0	0	0	0	0	0	0	0	0	0	0	0	0	0	0	0	0	0	0	0	0	0	0	0	0	0	0	0	0	0
2,4(1H,3H)-Pyrimidinedione, 5-hydroxy-	0	0	0	36678	0	0	0	0	0	0	0	0	0	0	0	293194	0	192422	0	0	0	0	0	0	0	137224	190080	111953	0	0	179650	0	217731	0	0	0	94900	92586	0	239245	0	0	156413	125738	0	0	0	0	0
2,4,5-Trihydroxypyrimidine	0	0	0	0	107262	0	98827	0	0	0	0	0	0	0	0	0	0	0	0	0	0	0	0	0	0	0	0	0	102622	0	0	0	0	0	0	0	0	0	0	0	0	0	0	0	0	0	0	0	0
2,4-Dihydroxy-2,5-dimethyl-3(2H)-furan-3-one	178116	108555	251820	282355	294295	256119	262035	262885	845169	79168	44377	61513	91864	140960	455551	202478	135593	246370	178443	123190	51775	19326	24613	19604	38272	365951	422026	184328	116011	121312	343835	304914	242539	390663	143928	167359	710388	888314	168870	198667	212915	746397	115034	451230	0	0	0	0	0
2,4-Di-tert-butylphenol	0	0	0	0	210607	0	0	0	0	0	0	0	0	0	0	0	0	0	0	0	107146	29936	96745	73242	21123	0	0	0	0	0	0	0	0	0	0	0	0	0	0	0	0	0	0	0	0	0	0	0	0
2,5-Dimethylfuran-3,4(2H,5H)-dione	0	41967	29723	25160	78315	0	119740	0	33753	0	0	0	0	0	0	111839	67042	191611	108195	0	0	0	0	0	0	0	0	0	0	0	0	0	0	0	0	0	0	0	0	0	0	0	0	0	0	0	0	0	0
2,5-Furandione, 3-methyl-	0	0	0	0	0	0	0	0	0	0	0	0	0	0	0	0	0	0	0	0	0	0	0	0	0	29733	0	0	19167	63356	70101	42037	34156	24510	0	0	0	0	25143	64953	0	60464	116144	106416	0	0	0	0	0
2,6,10,14,18-Pentamethyl-2,6,10,14,18-eicosapentaene	0	0	0	0	0	0	0	0	0	0	0	0	0	0	0	0	0	0	0	0	0	0	0	38815	0	0	0	0	0	0	0	0	0	0	0	0	0	0	0	0	0	0	0	0	0	0	0	0	0
2,6,10,14-Hexadecatetraen-1-ol, 3,7,11,15-tetramethyl-, acetate, (E,E,E)-	0	0	0	0	0	0	0	0	138310	85081	0	0	0	0	82414	0	0	0	0	0	61541	0	0	0	0	0	0	0	0	0	0	0	0	0	0	0	82129	0	0	0	0	0	0	0	0	0	0	0	0
2,6,10,15,19,23-Pentamethyl-2,6,18,22-tetracosatetraen-10,15-diol	0	0	0	0	0	0	0	0	0	0	0	0	0	0	0	73903	0	0	0	0	0	0	0	0	0	0	0	0	0	0	0	0	0	0	45566	165452	155454	0	0	0	80642	0	0	0	0	0	0	0	0
2,6-Difluorobenzoic acid, tridec-2-ynyl ester	0	0	0	0	0	0	0	0	0	0	0	0	0	0	0	0	0	0	0	0	0	0	0	0	0	0	0	0	0	0	0	0	0	0	0	0	0	0	0	0	0	0	0	0	0	0	0	0	0
2,6-Dimethoxyhydroquinone	592115	0	0	402312	0	625151	0	0	390054	0	0	0	0	0	21669	0	0	0	0	264111	0	0	0	0	0	0	0	0	0	0	0	0	0	0	0	0	0	0	0	0	0	0	0	0	0	0	0	0	0
2,7-Octadiene-1,6-diol, 2,6-dimethyl-	47389	0	0	0	0	0	0	0	0	0	0	0	0	0	0	0	0	0	0	0	0	0	0	0	0	0	0	0	0	0	0	0	0	0	0	0	0	0	0	24932	21744	146176	0	0	0	0	0	0	0
2-Butenoic acid, methyl ester	0	0	0	0	0	0	0	0	0	0	0	0	0	0	0	0	0	0	0	0	0	0	0	0	0	0	0	0	0	0	99993	0	0	0	0	0	0	0	0	0	0	0	0	0	0	0	0	0	0
2-Cyclohexen-1-ol	0	0	0	0	0	0	0	0	0	0	0	0	0	0	0	16560	0	0	0	0	0	0	0	0	0	0	0	0	0	0	0	0	0	0	0	0	0	0	0	0	0	0	0	0	0	0	0	0	0
2-Cyclohexen-1-ol, 3-bromo-	0	0	0	0	0	0	0	67256	95399	0	0	0	0	0	98543	0	0	0	0	0	0	0	0	0	0	0	171402	69511	164063	60948	146708	145610	122295	74585	80495	0	208834	0	119523	0	0	0	0	0	0	0	0	0	0
2-Cyclohexen-1-one, 4-(3-hydroxy-1-butenyl)-3,5,5-trimethyl-	842901	0	0	0	0	0	0	0	0	0	0	0	0	0	0	0	0	0	0	0	0	1147356	0	0	0	0	0	0	0	0	0	0	0	0	0	0	0	0	0	803513	0	1192011	0	0	0	0	0	0	0
2-Cyclohexen-1-one, 4-(3-hydroxy-1-butenyl)-3,5,5-trimethyl-, [R-[R*,R*-(E)]]-	0	0	0	0	0	0	0	0	0	0	0	125873	0	0	0	0	0	0	470241	0	0	0	0	0	0	0	0	0	0	0	0	0	0	0	0	0	0	0	0	0	0	0	0	0	0	0	0	0	0
2-Cyclohexen-1-one, 4-(3-hydroxybutyl)-3,5,5-trimethyl-	2241160	0	1787252	0	0	0	0	0	0	0	2902455	1834207	1865904	0	0	0	0	0	0	0	0	0	0	0	0	0	0	0	0	0	0	0	0	0	0	0	0	0	0	0	3331272	0	0	0	0	0	0	0	0
2-Furancarboxylic acid	0	0	0	0	0	19600	62052	0	0	0	0	0	0	0	47044	0	0	38040	116729	0	0	0	0	0	0	42950	108586	94565	144934	0	162990	143017	82817	0	37713	50560	0	56020	0	74840	67825	136495	0	57984	0	0	0	0	0
2-Furanmethanol	0	0	0	0	0	0	0	0	0	0	0	0	0	0	0	0	0	0	0	0	0	0	0	0	0	0	0	0	0	0	0	0	29964	0	0	0	0	0	0	0	0	0	0	0	0	0	0	0	0
2-Hexadecen-1-ol, 3,7,11,15-tetramethyl-, acetate, [R-[R*,R*-(E)]]-	0	0	0	0	0	0	0	0	0	0	0	0	0	0	0	0	0	0	0	0	0	0	0	0	0	0	0	0	0	27032	0	0	0	0	0	0	0	0	0	0	0	0	0	0	0	0	0	0	0
2-Hexadecene, 3,7,11,15-tetramethyl-, [R-[R*,R*-(E)]]-	0	0	0	0	0	0	0	0	0	0	0	0	0	0	0	0	0	0	0	0	0	0	0	0	0	0	0	0	0	0	0	0	0	0	0	0	0	0	0	0	0	0	0	0	0	0	0	0	32494
2-Hexenoic acid	0	226442	0	0	0	0	0	0	0	0	0	0	0	0	118591	0	0	0	0	0	0	0	113711	44635	0	0	0	0	0	0	0	0	0	0	0	0	0	0	0	0	44069	0	0	0	0	0	0	0	0
2-Hexenoic acid, (E)-	0	0	0	0	0	0	0	0	0	0	0	0	0	0	0	0	0	0	107430	0	0	0	0	0	0	0	0	0	0	0	0	0	0	0	0	0	0	0	0	0	0	0	0	0	0	0	0	0	0
2H-Indol-2-one, 1,3-dihydro-	0	0	130328	0	0	64941	0	152176	0	0	0	0	0	0	0	66540	0	0	0	0	0	0	0	0	0	76966	0	0	0	72734	0	0	0	0	72397	63997	0	0	0	0	0	0	0	0	0	0	0	0	0
2H-Pyran-2,6(3H)-dione	144007	126311	91198	65801	163438	89331	115684	124538	141550	46988	54373	0	32423	110273	149006	135144	96610	171179	187370	71783	60700	48019	19717	56229	108737	577364	474105	264887	464526	198229	400586	309044	373578	129163	138104	193892	214383	1399764	206502	187744	114155	423659	171664	164150	0	93288	0	136397	133796
2-Hydroxy-5-methylisophthalaldehyde	0	5151975	2850828	0	1372308	0	2049271	3142013	0	7398412	0	0	445624	13064131	7038987	10292724	3905758	4888691	3705575	13992100	812054	1474465	0	1753032	2374204	20048406	8058108	0	23943978	2090609	17261043	0	0	2834395	7086238	0	3880700	0	4997012	18419730	22375402	13020942	18284391	15467436	369942	80132	129526	214812	0
2-Hydroxy-gamma-butyrolactone	0	82307	0	0	211125	172070	148548	203998	53411	0	0	0	0	24742	185034	215376	122672	212622	126839	138774	0	0	0	0	53006	36274	120890	53140	45213	89748	133745	175524	151541	71744	35199	115776	49524	69439	38459	93820	101328	436014	34407	94263	0	0	0	0	0
2-Hydroxyhexadecanoic acid	0	0	0	0	0	0	0	0	0	0	0	0	0	0	0	0	0	0	0	0	0	0	0	0	0	0	0	0	0	0	0	0	0	0	0	0	0	0	0	0	0	44232	0	0	0	0	0	0	0
2-Methoxy-4-vinylphenol	595481	735045	560392	564370	591153	842886	551270	449404	0	240028	190259	239563	223676	619900	842651	1017358	502415	569266	608410	982631	227568	243166	229679	109242	111038	564495	909135	739595	814617	394521	2145797	1573691	1732899	620247	785103	0	0	1489366	876550	1260985	1102146	1312357	776576	1304974	173609	62371	61846	39160	74987
2-Methylpentyl formate	0	0	0	0	0	0	0	0	0	0	0	0	0	0	0	0	0	0	0	0	0	0	0	0	0	0	0	0	0	0	0	0	0	0	0	0	0	0	0	174362	0	185384	0	0	0	0	0	0	0
2-Methyltetracosane	0	0	0	0	0	0	0	0	0	0	0	0	0	0	0	0	0	0	0	0	0	0	0	0	0	0	0	0	0	0	0	0	0	0	0	0	0	0	0	0	0	0	0	0	0	0	0	0	0
2-Octenoic acid, 4,5,7-trhydroxy	0	0	0	0	0	0	0	0	0	0	0	0	0	0	0	227421	0	0	0	0	0	0	0	0	0	0	0	0	0	0	0	0	0	0	0	0	0	0	0	0	0	118924	0	0	0	0	0	0	0
2-Oxopentanedioic acid	0	0	0	0	0	0	0	0	0	0	25573	0	0	0	0	0	0	0	0	0	0	0	0	0	0	0	0	0	0	0	0	0	0	0	0	0	0	110435	0	0	0	0	0	0	0	0	0	0	0
2-Pentadecanone, 6,10,14-trimethyl-	531758	0	0	759733	16720	0	81728	0	651783	0	40956	89083	52168	0	649121	0	210425	134155	88987	713431	0	43192	0	0	0	0	0	984398	0	180231	352234	921161	0	452365	482944	0	987854	1033709	107514	0	0	0	0	0	0	0	0	0	0
2-Propanol, 1-hydrazino-	0	31359	0	0	0	0	0	0	0	0	0	0	0	0	0	0	0	0	0	0	0	0	0	0	0	0	0	0	0	0	0	0	0	0	0	0	0	0	0	0	0	0	0	0	0	0	0	0	0
2-Propanone, 1-(4-hydroxy-3-methoxyphenyl)-	0	0	0	0	0	0	0	0	0	0	0	0	0	0	0	63060	0	0	25190	0	0	0	0	0	0	0	0	0	0	0	0	0	0	0	0	52646	0	0	0	206437	0	0	0	0	0	0	0	0	0
2-Propanone, 1-hydroxy-3-(4-hydroxy-3-methoxyphenyl)-	0	0	0	0	0	0	0	0	3941212	0	0	0	0	0	0	5547779	0	0	3969821	0	0	0	0	0	0	0	2571592	0	0	0	0	0	0	0	0	0	0	0	0	5136976	0	0	0	0	0	0	0	0	0
2-Propenoic acid, 3-(4-hydroxy-3-methoxyphenyl)-	523976	0	0	0	0	0	0	0	0	0	0	0	0	0	0	0	0	0	0	0	0	0	0	0	0	0	0	0	0	0	316808	0	408557	376279	0	0	0	964225	0	0	0	0	0	1287771	0	0	0	0	0
2-Propenoic acid, 3-phenyl-	0	101341	0	0	39944	0	0	0	0	0	0	0	0	0	0	0	0	0	0	0	0	0	0	0	0	0	0	0	0	0	0	0	0	0	0	0	0	0	0	0	0	0	0	0	0	0	0	0	0
3(2H)-Furanone, 4-hydroxy-5-methyl-	0	0	0	0	0	98361	0	200198	0	0	0	0	0	0	0	0	109649	0	0	0	0	0	0	0	49427	0	262907	0	139559	0	0	0	0	0	0	109384	105072	109012	51800	142305	29417	0	29247	0	0	0	0	0	0
3,3-Dimethyl-4-phenyl-4-penten-2-one	0	0	0	0	0	0	0	0	0	0	93201	0	0	0	0	0	0	0	0	0	0	0	0	0	0	0	0	0	0	0	0	0	0	0	0	0	0	0	0	0	0	0	0	0	0	0	0	0	0
3,4,5-Trimethoxyphenol	326802	0	0	744197	0	270281	0	0	0	0	0	0	0	0	0	0	0	0	0	0	111919	0	271102	0	0	78699	0	0	0	0	0	0	0	0	0	0	0	0	0	539952	203476	0	75670	0	0	0	0	0	0
3,4-Dimethoxy-6-methylpyrocatechol	0	202484	0	0	0	152664	118309	0	96707	0	0	0	0	0	0	0	0	0	0	0	0	0	0	0	0	75458	0	0	0	0	0	0	0	0	0	0	0	0	0	0	0	0	0	0	0	0	0	0	0
3,5-Decadiene, 2,2-dimethyl-, (Z,Z)-	0	0	0	0	0	0	0	0	0	0	0	0	0	0	0	36368	0	0	0	0	0	0	0	0	0	0	0	0	0	0	0	0	0	0	0	0	0	0	0	0	0	0	0	0	0	0	0	0	0
3,5-Dimethoxy-4-hydroxybenzyl alcohol	0	0	0	0	0	0	0	0	0	0	0	0	0	0	0	0	0	0	0	0	0	0	0	0	0	0	0	0	0	0	0	0	0	0	0	0	0	0	0	6789622	0	0	0	0	0	0	0	0	0
3,5-Dimethoxy-4-hydroxycinnamaldehyde	0	0	0	0	0	0	0	0	0	0	0	0	0	0	390869	0	0	0	0	175364	0	0	0	0	0	0	0	0	0	0	112168	0	0	0	0	0	0	0	0	0	0	0	0	0	0	0	0	0	0
3,5-Octadiene, 4,5-diethyl-, (E,Z)-	0	0	0	0	0	0	0	0	0	0	0	0	0	0	51116	0	0	0	0	0	0	0	0	0	0	0	148385	139444	0	0	0	0	0	0	0	0	0	246837	52145	0	0	0	0	0	0	0	0	0	0
3,7,11,15-Tetramethyl-2-hexadecen-1-ol	0	0	0	0	0	0	0	0	0	39315	74682	0	61846	0	178859	0	200769	186446	129395	213178	145062	90846	138031	77969	29897	0	0	165199	0	251865	0	184905	0	181824	0	0	0	0	56957	0	0	0	0	0	69482	0	108829	100153	123388
3,7,11,15-Tetramethylhexadecane-1,2,3-triol	0	0	0	0	0	0	0	0	0	0	0	0	0	0	0	0	0	0	0	0	0	0	0	0	0	0	0	0	0	64380	0	0	0	0	0	0	0	0	0	0	0	0	0	0	0	0	0	0	0
3-Acetoxy-3-hydroxypropionic acid, methyl ester	0	0	0	0	181139	225195	0	0	0	0	0	0	0	0	473679	240857	223826	147376	0	256314	0	0	0	0	0	0	352367	0	281431	0	0	392619	0	328200	377378	308717	588537	458270	0	0	0	0	0	0	0	0	0	0	0
3-Aminocoumarin, N,N-dimethyl-	0	0	0	0	0	0	0	0	0	0	0	0	0	0	0	0	0	0	0	0	0	0	0	0	39362	0	0	0	0	0	0	0	0	0	0	0	0	0	0	0	0	0	0	0	0	0	0	0	0
3-Butene-1,2-diol	0	0	0	0	147729	72364	178695	90067	0	0	0	0	0	0	70587	173538	0	0	0	128190	0	0	0	0	0	0	0	0	0	0	0	197982	0	0	0	62444	0	0	0	0	0	0	0	0	0	0	0	0	0
3-Butylindolizidine	0	0	0	0	0	0	0	0	0	0	0	0	0	0	0	0	0	0	702290	0	0	0	0	0	0	0	0	0	0	0	0	0	0	0	0	0	0	0	0	0	0	0	0	0	0	0	0	0	0
3-Deoxy-d-mannoic lactone	0	0	0	0	0	0	0	0	0	0	0	0	0	0	0	0	0	0	0	0	0	0	0	0	0	0	0	0	0	469371	0	0	0	0	0	0	0	0	0	0	0	0	0	0	19245	75527	60130	197071	70228
3-Hydroxy-4-methoxybenzoic acid	130866	115441	56273	0	91330	0	0	0	256369	0	0	0	0	54163	137604	254926	0	0	107195	133028	52380	21032	0	0	0	0	0	0	0	0	234842	93982	0	0	69051	0	167787	203662	0	517320	662986	0	0	175559	0	0	0	0	0
3-Methylmannoside	0	0	0	0	0	0	0	0	0	0	0	0	1101382	8018493	0	0	0	0	0	0	0	0	0	0	0	0	0	0	0	0	0	0	0	0	0	0	0	0	0	0	0	0	0	0	0	0	0	0	853219
3-O-Methyl-d-glucose	0	0	5328783	2751009	0	3002796	0	4179131	0	3658652	3946251	12003644	1502560	0	6127404	3685943	11601361	3713682	0	12757048	8216076	10353984	2377171	6838864	15296213	11829469	3772397	3179506	16227749	2543451	13873139	0	3337494	0	0	2537601	2517127	0	0	35791029	7686505	3954908	19271257	0	2695491	4319910	2763893	0	4301457
4-(4-Hydroxy-3-methoxystyryl)-2,6-dimethoxyphenol	0	168922	204818	0	0	0	0	0	0	0	0	0	0	79967	0	0	0	0	0	0	0	0	0	0	0	0	0	184029	0	0	65405	0	0	0	0	0	0	0	0	0	0	0	0	0	0	0	0	0	0
4,8,12,16-Tetramethylheptadecan-4-olide	0	0	0	0	147236	0	0	0	0	0	79184	0	0	0	0	0	0	229186	149276	0	43838	27788	19957	0	0	0	0	0	0	188896	0	0	0	0	0	246105	0	0	113806	63340	0	187441	0	0	0	0	0	0	0
4,9,13,17-Tetramethyl-4,8,12,16-octadecatetraenal	0	0	0	0	0	0	0	0	0	0	0	0	0	44436	0	0	0	0	0	0	0	0	0	0	0	0	0	0	0	0	0	0	0	0	0	41393	0	0	0	0	0	0	0	0	0	0	0	0	0
4-Acetyl-1-methylcyclohexene	0	0	0	0	0	0	0	0	0	0	0	0	0	0	133224	0	0	0	0	0	0	0	0	0	0	0	0	0	0	0	0	0	0	0	0	0	0	0	0	0	0	0	0	0	0	0	0	0	0
4-Ethylcatechol	0	107722	0	0	125033	0	105505	160344	0	0	0	89058	105831	0	0	86536	81310	104300	106196	0	57023	40710	31254	42091	54369	0	66830	0	64687	69918	0	110690	155963	0	131097	152129	0	0	27388	152008	172166	0	97827	137540	0	0	0	0	0
4H-Pyran-4-one, 2,3-dihydro-3,5-dihydroxy-6-methyl-	390056	258638	361191	577441	770258	546157	596794	543040	1123750	193610	200915	236551	187016	591885	943694	1079704	533589	516545	629642	730083	133518	126899	192866	150799	418635	754968	1352540	538877	813699	249944	1488678	1205368	1417452	951626	1083292	839006	1358503	1118152	440674	401233	335484	413067	291329	498647	0	97347	53238	81701	75963
4H-Pyran-4-one, 3,5-dihydroxy-2-methyl-	64926	62003	79308	51992	39501	54313	53369	102250	0	0	0	0	0	60692	72403	64122	68134	64564	65747	52107	34447	43699	25088	0	0	71206	60071	54226	118303	38007	111778	63823	96833	80268	43171	69195	54858	51849	51659	232402	210832	211054	53631	97080	0	0	0	0	0
4-Hydroxy-2-methoxybenaldehyde	0	0	0	0	0	0	0	0	0	0	0	0	0	0	0	0	0	0	0	0	0	0	0	0	0	0	0	0	0	0	0	0	0	0	0	0	0	0	0	120516	0	0	0	0	0	0	0	0	0
4-Hydroxy-3-methoxybenzyl alcohol	0	0	0	0	0	0	0	0	0	0	0	0	0	0	0	0	0	0	0	0	0	0	0	0	0	0	0	0	0	0	0	0	0	0	0	0	0	0	0	40267	0	0	0	0	0	0	0	0	0
4-O-Methylmannose	0	0	0	0	0	0	1350616	0	1854449	0	0	0	0	0	0	0	0	0	0	0	0	0	0	0	0	0	0	0	0	10047803	0	0	0	3266174	0	0	4009625	0	0	0	0	0	0	0	0	0	779280	0	0
5,5,8a-Trimethyl-3,5,6,7,8,8a-hexahydro-2H-chromene	0	0	0	0	0	0	0	0	0	0	452550	7279210	0	0	0	0	0	688585	0	0	175092	0	0	0	1134937	0	0	0	0	0	0	0	0	0	0	0	0	0	0	12414361	7989614	8947225	0	0	0	0	0	0	0
5,9,13,17-Tetramethyl 4,8,12,16-octadecatetraenoic acid	0	0	0	0	0	0	0	0	0	0	0	0	0	0	0	0	0	0	0	0	0	0	45235	0	0	0	0	0	0	0	0	0	0	0	0	0	0	0	0	0	0	0	0	0	0	0	0	0	0
5,9,13-Pentadecatrien-2-one, 6,10,14-trimethyl-, (E,E)-	0	0	0	0	0	0	0	0	0	0	60966	0	0	0	0	0	0	0	0	0	0	0	0	0	0	0	0	0	0	163251	0	0	0	81673	0	0	0	0	0	0	0	0	0	0	0	0	0	0	0
5,9-Undecadien-2-one, 6,10-dimethyl-	0	0	0	0	0	377731	0	0	0	0	0	0	0	0	0	0	0	0	0	0	0	0	0	0	0	0	0	0	0	21784	0	0	0	0	0	773487	0	0	133983	0	0	52720	0	0	0	0	0	0	0
5,9-Undecadien-2-one, 6,10-dimethyl-, (E)-	0	0	0	0	0	0	0	0	0	0	0	0	0	0	0	0	0	0	19717	0	0	0	0	0	0	0	0	0	0	0	0	0	0	0	0	0	0	0	0	0	0	0	0	0	0	0	0	0	0
5-Hydroxymethylfurfural	144439	63995	188339	1231015	697605	406815	523044	990007	3020424	270888	767228	930463	516087	305913	911742	635920	202600	153803	288580	555581	0	0	0	0	0	326697	496259	346228	295944	63903	897336	656543	614574	1006779	868973	546436	2485607	685613	52183	128555	152572	182117	76713	319851	0	0	0	0	0
5-Oxotetrahydrofuran-2-carboxylic acid	0	0	0	0	0	0	0	0	132664	0	0	0	0	0	0	0	0	0	0	0	0	0	0	0	0	0	0	0	0	0	0	0	0	0	0	0	0	0	0	0	0	0	0	0	0	0	0	0	0
6,9-Octadecadienoic acid, methyl ester	0	277982	0	0	0	0	0	0	0	0	0	0	0	0	0	0	0	0	0	0	0	0	0	0	0	0	0	0	0	0	0	0	0	0	0	0	0	0	0	0	0	0	0	0	0	0	0	0	0
6-Azacytosine	0	0	0	0	0	0	0	0	0	0	0	0	0	0	0	0	0	0	0	0	0	0	0	0	0	0	0	0	0	0	0	0	0	0	0	0	0	0	0	0	0	73167	0	0	0	0	0	0	0
6-Hydroxy-4,4,7a-trimethyl-5,6,7,7a-tetrahydrobenzofuran-2(4H)-one	5941160	5948146	7498760	0	774174	0	0	0	0	0	288062	6352734	3969077	0	6045185	9775710	7567353	0	0	8702243	0	818909	0	0	820026	0	0	6254045	0	1074506	0	12483932	0	0	8090433	0	0	0	0	0	8315142	0	0	10960690	75269	69550	0	0	51629
6-Methyl-6-(5-methylfuran-2-yl)heptan-2-one	0	0	0	0	488686	0	0	0	0	0	0	0	0	0	0	0	0	0	0	0	0	0	0	0	0	0	0	0	0	0	0	0	0	0	0	0	0	0	0	0	0	0	0	0	0	0	0	0	0
6-Octadecenoic acid, methyl ester, (Z)-	0	0	0	0	0	0	0	0	0	0	0	0	0	0	0	0	0	0	0	0	0	0	0	0	0	0	0	0	42517	0	0	119524	0	80958	0	0	0	0	0	0	0	0	0	0	0	0	0	0	0
6-Oxa-bicyclo[3.1.0]hexan-3-one	0	0	0	0	0	0	0	0	0	229342	89152	0	181763	0	0	0	0	0	0	0	0	0	0	0	0	0	0	0	0	0	0	0	0	0	0	0	0	0	0	0	0	0	0	0	0	0	0	0	0
7-Hexadecenal, (Z)-	0	0	0	0	0	0	0	0	0	0	0	0	0	0	0	0	0	0	0	0	0	0	0	0	0	0	0	0	0	0	0	0	0	0	0	0	0	0	0	0	0	717745	0	0	0	0	0	0	0
7-Hydroxycadalene	0	0	0	0	0	0	0	0	0	0	0	0	0	35519	0	0	0	0	0	0	0	0	0	0	0	0	0	0	0	0	0	0	0	0	0	0	0	0	0	0	0	372937	0	0	0	0	0	0	0
7-Tetradecenal, (Z)-	0	0	0	0	0	0	0	0	0	250522	342631	363609	397458	0	0	0	0	0	0	0	0	295827	0	0	0	0	0	0	0	0	0	0	0	0	0	0	0	0	0	0	0	0	0	0	0	0	0	0	0
8,11-Octadecadienoic acid, methyl ester	0	0	60283	0	0	0	0	0	0	0	0	0	0	0	0	0	0	0	0	0	0	0	0	0	0	0	0	0	0	0	0	0	0	0	0	0	0	0	0	0	0	0	0	0	0	0	0	0	0
8-Nonenoic acid	0	0	0	0	0	0	0	0	0	0	0	0	0	0	0	0	0	0	0	0	0	135095	0	0	0	0	0	0	124292	0	0	0	0	0	0	0	0	110534	0	599365	734198	0	0	148305	0	0	0	0	0
9-(2',2'-Dimethylpropanoilhydrazono)-3,6-dichloro-2,7-bis-[2-(diethylamino)-ethoxy]fluorene	0	0	0	0	0	0	0	0	0	0	0	0	0	0	0	0	0	0	0	0	0	0	0	0	0	0	0	0	0	0	0	0	0	0	0	0	0	0	0	0	0	0	0	0	0	0	0	0	0
9(E),11(E)-Conjugated linoleic acid	0	0	0	0	0	0	0	0	0	0	0	0	0	0	0	0	0	0	0	0	0	0	0	0	0	0	0	0	0	0	0	0	0	0	0	0	0	0	0	0	0	293691	0	0	0	0	0	0	0
9,11-Octadecadienoic acid, methyl ester, (E,E)-	0	0	0	0	0	0	0	40813	0	0	0	0	0	0	0	0	0	0	0	0	0	0	0	0	0	0	0	0	0	0	0	0	0	0	0	0	0	0	0	0	0	0	0	0	0	0	0	0	0
9,12,15-Octadecatrienoic acid, (Z,Z,Z)-	474844	1283431	935507	549896	1612673	586291	1162047	384040	3331491	0	0	0	0	4443355	2546696	1227493	2413288	2166645	1167558	1875860	443071	0	567705	277038	49152	1650516	1952069	527168	608995	3051631	1476428	2829273	416870	586679	1125207	8258453	10915651	8600863	5106931	0	869230	0	484670	0	52702	0	89955	248620	1074260
9,12,15-Octadecatrienoic acid, 1-methylethyl ester, (Z,Z,Z)-	0	0	0	0	0	0	0	0	0	0	0	0	0	0	0	0	0	0	0	0	0	0	0	0	0	0	0	0	0	0	0	0	0	0	0	213155	309838	250207	0	0	0	536193	0	0	0	0	0	0	0
9,12,15-Octadecatrienoic acid, ethyl ester, (Z,Z,Z)-	224151	462468	199933	0	453867	0	388815	0	499985	60966	0	0	98676	707977	0	420973	491470	0	408662	307942	191436	169359	412604	235259	0	0	271606	395327	0	0	0	0	0	390620	0	0	0	0	1153626	233786	370230	0	316296	0	0	0	0	28949	37349
9,12,15-Octadecatrienoic acid, methyl ester, (Z,Z,Z)-	152588	333234	226969	393483	107401	0	98107	0	212585	0	0	0	0	1043594	217762	176002	98903	286524	86582	166762	77264	43967	75118	63872	0	201413	255882	266019	613911	517001	630922	1073277	392297	383161	555081	236337	354310	323018	320524	134642	50159	202926	56201	87611	74045	0	112676	83486	342088
9,12-Octadecadienoic acid (Z,Z)-	320270	419359	273958	281742	482228	235650	419432	187804	983447	127516	186630	202541	246532	1598338	781637	403533	954527	944520	382199	766378	302762	199173	385858	200137	33017	504370	510618	342198	193463	932997	832385	1654153	165425	439531	511534	2228611	2229200	2102583	1591728	426625	322924	2373446	153803	903842	19788	0	49845	82793	266824
9,12-Octadecadienoic acid (Z,Z)-, 2,3-dihydroxypropyl ester	106996	0	80640	133640	219037	0	0	108580	0	85551	0	0	53284	385382	244721	0	0	0	0	0	0	344750	0	0	66659	362449	161391	452553	276889	920766	348972	551179	237016	384118	0	654602	649363	705772	722380	204784	221360	388237	155619	235974	63212	0	223174	134953	416494
9,12-Octadecadienoic acid (Z,Z)-, methyl ester	85726	148670	0	148547	0	0	63457	0	88121	29822	0	32247	46991	394498	82362	89807	53380	142360	46914	77572	62763	45274	74798	77573	0	82000	81890	177418	246316	198265	405898	680999	216049	218827	250591	100701	89587	86162	132526	99016	21409	114110	13607	44456	46353	0	97214	63984	194380
9,12-Octadecadienoic acid (Z,Z)-, phenylmethyl ester	171147	0	0	0	111558	0	0	0	0	107443	0	0	0	0	0	160039	0	0	0	0	0	0	0	0	0	0	0	0	0	0	201350	0	0	0	0	0	0	0	0	0	0	0	0	0	0	0	0	0	0
9,12-Octadecadienoic acid, ethyl ester	0	0	0	0	0	27338	0	0	0	0	0	0	0	0	0	0	0	0	0	0	0	0	0	0	0	0	0	0	0	0	0	0	0	0	0	0	0	0	0	0	0	0	0	0	0	0	0	0	0
9,19-Cyclolanostan-3-ol, 24-methylene-, (3.beta.)-	0	0	0	0	0	0	0	0	0	0	0	0	0	0	0	0	0	0	0	0	0	0	0	0	0	0	0	0	0	0	0	0	0	0	0	0	0	0	0	0	0	0	0	0	0	0	0	0	0
9-Hexadecenoic acid, 9-octadecenyl ester, (Z,Z)-	0	0	0	0	0	0	0	0	0	0	0	0	0	0	0	0	0	0	0	0	0	0	79621	0	0	0	0	0	0	0	0	0	0	0	0	0	0	0	0	0	0	0	0	0	0	0	0	0	0
9H-Pyrido[3,4-b]indole, 1-methyl-	0	0	0	0	0	0	0	0	0	0	0	0	0	0	0	0	0	0	0	0	0	0	0	0	0	0	0	0	99172	0	0	0	0	0	0	0	0	0	0	0	0	0	0	0	0	0	0	0	0
9-Octadecenamide, (Z)-	0	0	0	0	0	0	0	0	0	201005	112976	351244	296728	0	0	0	0	0	0	0	0	0	0	0	0	111908	0	136599	0	0	0	0	0	0	0	0	0	0	52550	0	0	0	0	0	89765	0	105098	191460	57179
9-Octadecenoic acid (Z)-, 2,3-dihydroxypropyl ester	0	0	0	0	0	0	0	0	0	0	0	0	136153	0	0	0	0	0	0	0	0	0	0	0	0	0	0	0	0	0	0	0	0	0	0	0	0	0	0	0	0	0	0	0	0	0	0	0	0
Acorenone B	0	0	0	0	0	0	0	0	0	0	0	0	0	0	0	0	0	0	0	0	0	0	0	0	0	0	0	497460	0	0	0	0	0	0	0	382884	0	0	0	0	0	0	0	0	0	0	0	0	0
Adenosine 3',5'-cyclic monophosphate	0	0	0	0	0	0	0	0	0	47383	0	0	0	0	0	0	0	0	0	0	0	0	0	0	0	0	0	0	0	0	0	0	0	0	0	0	0	0	0	0	0	0	0	0	0	0	0	0	0
Ajmalicine	0	0	0	0	0	0	0	0	0	0	0	0	0	0	2195902	0	0	0	0	0	0	0	0	0	0	2391150	1236575	10517721	9235678	1758247	0	0	0	0	0	0	0	2941730	179921	352737	500368	1171981	287269	1386060	0	0	0	0	0
Akuammigine	0	0	0	0	0	0	0	0	0	0	0	0	0	0	0	0	0	0	0	0	0	0	0	0	0	282160	0	0	0	0	0	0	0	0	0	0	0	106357	0	0	0	0	0	278815	0	0	0	0	0
Allo-Inositol	0	0	0	0	0	0	0	0	729439	0	0	0	0	0	0	0	0	0	0	0	0	0	0	0	0	0	0	0	0	0	0	0	0	0	0	0	0	0	0	0	0	0	0	0	0	0	0	0	0
Aspirin methyl ester	0	0	0	0	0	0	0	0	0	0	0	0	0	0	0	0	0	0	0	0	0	0	0	0	0	0	0	0	0	0	128101	0	0	0	0	0	0	0	0	0	0	0	0	0	0	0	0	0	0
Azelaic acid	0	0	0	0	0	0	0	0	0	0	0	0	0	0	0	0	0	0	0	0	0	0	0	0	0	0	0	0	0	0	0	0	0	0	0	0	0	0	0	7116500	0	0	0	0	0	0	0	0	0
Benzaldehyde, 2-hydroxy-4-methyl-	510552	0	372998	0	0	1011846	0	1032471	604767	0	0	0	0	0	781286	0	954515	2057926	708186	0	223941	177736	236087	131816	719308	0	759715	716413	0	0	1729965	1705582	1452467	0	838019	957658	591497	1060099	856454	380963	719105	0	474968	664021	0	0	0	0	0
Benzaldehyde, 3-benzyloxy-2-fluoro-4-methoxy-	0	0	0	0	0	0	0	0	0	0	163081	217499	230834	0	0	0	0	0	0	0	0	0	0	0	0	0	38782	0	0	0	0	0	0	0	0	0	0	0	0	0	0	0	0	0	0	0	0	0	0
Benzaldehyde, 4-hydroxy-	0	0	0	0	0	0	0	0	0	0	0	0	0	0	0	0	0	0	0	0	0	0	0	0	0	0	0	0	0	0	0	0	0	0	0	0	0	0	0	20695	0	0	0	0	0	0	0	0	0
Benzaldehyde, 4-hydroxy-3,5-dimethoxy-	0	0	0	0	0	1211879	0	0	0	0	0	0	0	0	0	0	0	0	0	0	0	0	0	0	0	0	0	0	0	0	0	0	0	0	0	0	0	0	0	0	0	0	0	0	0	0	0	0	0
Benzeneacetaldehyde	0	0	0	0	0	0	0	0	0	0	0	0	0	70683	0	0	0	0	0	0	0	0	0	0	0	0	0	0	56765	0	0	0	0	0	0	0	0	283003	0	0	0	0	0	0	0	0	0	0	0
Benzeneethanol, 4-hydroxy-	0	0	0	0	0	0	0	0	0	0	0	0	0	0	0	0	0	0	0	0	0	0	0	0	0	27521	0	62154	0	0	99558	36232	0	54905	58098	0	0	0	0	0	0	0	0	0	0	0	0	0	0
Benzofuran, 2,3-dihydro-	718916	1953756	765109	664573	1854080	2098558	1696987	1339451	852095	823117	208837	438144	449498	682220	1139596	1661451	1175995	2162184	1152002	1902779	803805	651514	657157	519945	686419	1112151	1990420	1706402	1840533	999887	1171735	1484002	1881491	702351	1044588	2249080	1183386	1910268	1426631	1804741	1425260	997997	1633442	1384177	319517	246857	293930	300708	299432
Benzoic acid	156790	235336	181259	281185	283132	61528	267302	221021	255487	69006	91353	176966	344192	301192	195905	382851	253111	290461	168741	219229	112987	88744	100471	49897	38248	101039	427814	179608	96870	76796	927355	342816	403754	837763	359371	251148	63686	185997	96646	258391	276164	192995	172128	278885	0	0	0	0	0
Benzoic acid, 2,3-dihydroxy-, methyl ester	0	0	0	0	0	0	0	0	0	0	112760	180818	245689	0	0	0	0	0	0	0	0	0	0	0	0	0	0	0	0	0	0	0	0	0	0	0	0	0	0	0	0	0	0	0	0	0	0	0	0
Benzoic acid, 2,5-dihydroxy-, methyl ester	0	0	0	0	124324	0	0	114555	59342	0	0	0	0	0	0	0	0	0	0	0	0	0	0	0	0	0	0	0	0	0	0	0	0	0	0	0	0	0	0	0	0	0	0	0	0	0	0	0	0
Benzoic acid, 2-hydroxy-3-methoxy-, methyl ester	0	0	0	0	0	0	0	936205	0	0	0	0	0	0	0	0	0	0	0	0	0	0	0	0	0	0	0	0	0	0	0	0	0	0	0	0	0	0	0	0	0	0	0	0	0	0	0	0	0
Benzoic acid, 2-methoxy-	37068	0	0	0	0	34379	0	243522	0	0	0	29557	43173	0	53414	36721	0	0	0	0	0	0	0	0	0	0	42110	0	0	0	0	0	0	0	0	0	0	0	0	0	0	0	0	0	0	0	0	0	0
Benzoic acid, 3-hydroxy-	0	0	0	0	0	67313	0	0	0	0	0	0	0	0	0	46388	0	0	0	0	0	0	0	0	0	0	0	0	0	0	0	0	0	0	0	0	0	0	0	0	0	0	0	0	0	0	0	0	0
Benzoic acid, 4-formyl-, methyl ester	0	0	0	0	0	0	0	0	0	0	0	0	0	0	0	0	0	0	0	0	0	0	0	0	0	0	0	0	0	109465	0	0	0	0	0	0	0	0	0	0	0	0	0	0	0	0	0	0	0
Benzoic acid, 4-hydroxy-	0	0	0	0	0	0	120642	154906	0	0	0	0	0	63165	0	0	0	0	0	0	41911	56336	0	0	0	64296	174151	84449	214001	72406	0	514168	186672	0	93977	122295	0	0	132124	0	541248	0	573263	333046	0	0	0	0	0
Benzyl .beta.-d-glucoside	860250	595410	1067089	532683	847455	975623	738084	2210894	1615658	599589	454325	3239052	3724788	1011150	1454013	1473246	667126	592560	256417	819061	24970	0	0	0	0	1113910	1632051	1023616	537701	298847	2673332	1084434	724934	1042853	866351	716221	913425	2229345	604450	473140	504423	561011	835861	836683	0	0	0	0	0
Benzyl alcohol	0	0	0	0	0	0	0	0	0	0	139846	585035	489927	0	0	0	0	0	0	0	0	0	0	0	0	0	0	0	0	0	0	0	0	0	0	0	0	0	0	0	0	0	0	0	0	0	0	0	0
Benzyl chloride	0	0	0	0	0	0	0	0	0	0	51206	0	0	0	0	0	0	0	0	0	0	0	0	0	0	0	0	0	0	0	0	0	0	0	0	0	0	0	0	0	0	0	0	0	0	0	0	0	0
Bicyclo[3.2.0]heptan-2-one, 6-hydroxy-5-methyl-6-vinyl-	0	83850	83440	0	52028	96313	0	0	0	0	0	0	0	0	0	0	124554	83227	92431	0	0	0	0	0	0	0	0	0	0	0	0	0	0	0	0	0	0	0	0	0	0	0	0	0	0	0	0	0	0
Bis(2-ethylhexyl) phthalate	270889	326786	217413	255482	249181	165250	328011	219438	258014	28358	31110	32837	29465	319892	330065	226267	334086	359476	290474	306305	272439	236138	131373	148256	0	241720	206261	537849	274059	544459	300147	455130	202252	329142	134004	284274	285088	365116	388108	150155	178453	422291	61816	210873	0	0	46050	0	51186
Butane, 1,2:3,4-diepoxy-, (.+/-.)-	0	0	0	0	87803	0	0	0	0	0	0	0	0	0	0	0	0	0	0	0	0	0	0	0	0	0	0	0	0	0	0	0	0	0	0	0	0	0	0	0	0	0	0	0	0	0	0	0	0
Butanedioic acid, 2-hydroxy-2-methyl-, (S)-	0	0	0	0	0	0	0	0	98349	0	0	0	0	0	0	0	0	0	0	0	0	0	0	0	0	0	0	0	0	0	0	0	0	0	0	0	293881	0	0	0	0	0	0	0	0	0	0	0	0
Butanedioic acid, monomethyl ester	60955	0	109945	0	0	0	0	0	0	0	0	0	0	0	0	0	0	0	0	0	0	0	0	0	0	0	0	108409	162335	0	115636	124323	0	102181	0	0	0	0	0	0	0	0	0	0	0	0	0	0	0
Butanoic acid, 2-methyl-, 2-methoxy-4-(2-propenyl)phenyl ester	242969	256480	0	0	0	0	0	0	173594	0	0	0	0	0	0	0	150378	0	0	0	0	0	0	0	0	298951	405568	458947	384584	113736	308645	421376	391262	306041	171023	262273	305163	339411	238110	237786	250191	0	231167	760887	0	0	0	0	0
Butanoic acid, 3-hydroxy-	0	0	0	0	0	0	0	0	0	0	0	0	0	0	0	0	0	0	0	0	0	0	0	0	0	0	0	0	0	0	0	0	0	0	0	0	0	0	0	63837	0	0	0	0	0	0	0	0	0
Butyl 9,12,15-octadecatrienoate	0	0	0	183180	0	173528	0	143617	0	0	0	0	0	0	528330	0	0	532452	0	0	0	0	0	0	71381	693838	271606	395327	411574	1571549	361245	720668	242837	390620	369603	1245590	1869211	1386795	1153626	233786	370230	205684	316296	475077	0	0	0	0	0
Butyl 9,12-octadecadienoate	0	0	0	0	0	109498	0	0	0	0	0	0	0	0	0	0	0	0	217096	0	0	0	0	0	0	0	0	0	0	0	0	0	0	0	0	0	0	0	0	0	0	0	0	0	0	0	0	0	0
Butylsyringone	0	0	0	0	0	0	0	0	0	0	0	0	0	0	643923	0	0	0	0	0	0	0	0	0	0	0	0	0	0	0	0	0	0	0	0	0	0	0	0	0	0	0	0	0	0	0	0	0	0
Butyrovanillone	0	0	0	0	0	0	0	0	229347	0	0	0	0	0	0	0	0	0	0	0	0	0	0	0	0	0	0	0	0	0	0	0	0	0	0	0	0	0	0	0	0	0	0	0	0	0	0	0	0
Campesterol	496546	466371	500326	408084	537747	403035	501771	222754	586732	499551	520886	418050	469417	564648	474242	624001	849242	0	670032	686163	686954	251689	277928	283543	199125	671743	480387	812210	690216	1484658	1082026	1022169	631531	541659	441301	0	586494	0	0	0	321034	588230	354554	349711	585292	0	2240717	727893	2100379
Carbonic acid, 2-dimethylaminoethyl neopentyl ester	0	0	0	0	0	0	0	0	0	0	0	0	0	0	0	0	0	0	0	0	0	0	0	0	0	0	0	0	0	0	0	0	0	0	0	0	0	0	0	0	0	0	0	0	0	0	0	0	0
Caryophyllene	0	0	0	0	0	0	0	0	0	0	0	0	0	0	0	0	0	0	0	0	0	0	0	0	0	0	0	0	0	0	0	0	0	0	0	0	0	0	0	0	0	58116	0	0	0	0	0	0	0
Caryophyllene oxide	0	0	0	0	0	0	0	0	0	0	0	0	0	0	0	0	0	0	0	0	0	0	0	0	0	0	0	0	0	0	0	0	0	0	0	0	0	0	0	0	0	582942	0	0	0	0	0	0	0
Catechol	899886	1966652	1064481	714642	1026675	1306465	951434	1566160	615861	558915	0	0	0	992032	1157264	1662564	1218805	2522281	1342959	1188838	2416135	2516544	2075811	3306058	2617007	994230	1999909	1157309	1675816	798146	1731454	1595653	2033318	715717	974889	1229178	556142	1111050	1529475	3423107	2241099	2083652	2154734	1821805	109418	137026	97744	136415	0
Cholesta-3,5-dien-7-one	0	0	0	0	0	0	0	0	0	0	0	0	0	0	0	0	0	0	0	0	0	0	0	0	0	0	0	311642	0	0	0	0	0	0	0	0	0	0	0	0	0	0	0	0	0	0	0	0	0
Ciliaphylline	0	0	0	0	0	0	0	0	0	0	0	0	0	0	0	0	0	0	0	0	0	0	1145984	0	3065990	0	0	0	0	0	0	0	0	0	0	0	0	0	0	0	0	0	0	0	0	0	0	0	0
cis-11-Eicosenamide	0	0	0	0	0	0	0	0	0	0	0	0	0	0	0	0	0	0	0	0	0	0	0	0	0	0	0	0	0	0	0	0	0	0	0	0	0	0	0	0	0	0	0	0	0	0	0	0	0
cis-Sinapyl alcohol	0	0	0	0	0	0	0	0	0	0	0	0	0	0	0	0	0	0	0	0	0	0	0	0	0	0	0	0	0	0	0	0	0	0	0	0	0	0	0	0	0	0	0	0	0	0	0	0	0
cis-Z-.alpha.-Bisabolene epoxide	0	0	0	0	0	0	0	0	0	0	0	0	0	0	105812	0	0	0	0	0	0	0	0	0	0	0	0	0	0	0	0	0	0	0	0	0	0	0	0	0	0	0	0	0	0	0	0	0	0
Corynan-16-carboxylic acid, 16,17-didehydro-17-methoxy-, methyl ester, (16E,20.beta.)-	0	0	0	0	0	15445768	0	0	0	0	0	0	0	2463491	6045068	4452754	9661109	7078506	0	0	0	0	0	0	0	597540	0	0	105650	0	11825447	4122702	3375613	7031022	1312577	0	0	0	5280947	0	3848826	0	12010577	14799316	783202	930930	2384963	1151230	1549890
Corynan-16-carboxylic acid, 16,17-didehydro-9,17-dimethoxy-, methyl ester, (16E)-	0	0	0	0	0	0	0	0	0	0	0	0	0	0	0	0	0	0	0	0	0	0	0	0	0	0	0	0	0	0	0	0	0	0	0	0	0	0	0	0	0	0	0	0	2806306	3294225	3559584	4003303	5535276
Corynan-16-carboxylic acid, 16,17-didehydro-9,17-dimethoxy-, methyl ester, (3.beta.,16E)-	0	0	0	0	1492238	0	0	0	0	0	0	0	0	0	0	0	0	0	0	0	1113160	1051608	2261638	2110563	1561319	0	0	0	0	0	0	0	0	0	0	0	0	0	2863692	0	0	0	0	0	361548	71956	466943	388610	276576
Corynan-16-carboxylic acid, 16,17-didehydro-9,17-dimethoxy-, methyl ester, (3.beta.,16E,20.beta.)-	0	0	0	0	0	0	0	0	0	0	0	0	0	0	0	0	0	0	0	0	0	0	0	0	0	0	0	0	0	0	0	0	0	0	0	0	0	0	0	0	0	0	0	0	0	1915750	6253132	4023734	0
Corynoxan-16-carboxylic acid, 16,17-didehydro-17-methoxy-2-oxo-, methyl ester, (16E,20-.alpha.)-	0	0	0	4152958	0	22951842	0	6935708	910293	17115395	2720921	666495	282287	17613108	32621825	33483200	0	10200323	0	0	0	0	0	91009	154219	0	0	0	0	178144	46981108	50255929	36064496	30618788	0	30643724	32011714	0	8467103	1027954	48781558	949697	60667687	46137989	0	0	0	0	0
Crotonyl isothiocyanate	0	0	0	0	0	0	0	0	0	0	0	0	0	0	0	36410	0	0	0	0	0	0	0	0	0	0	0	0	0	0	0	0	0	0	0	0	0	0	0	0	0	0	0	0	0	0	0	0	0
Cycloheptadecanol	0	88449	0	0	0	0	0	0	72170	0	0	0	0	0	80621	31314	78652	123783	0	0	53771	0	0	86722	0	0	0	99447	77222	185776	66627	122803	47530	124420	54472	129887	97186	158551	181337	0	83223	202630	0	74546	0	0	0	0	0
Cyclohexanamine, N-3-butenyl-N-methyl-	0	83331	0	0	0	0	0	0	0	0	0	0	0	0	0	0	0	0	0	0	0	0	0	0	0	0	0	0	0	0	134128	0	0	0	0	0	0	0	0	0	0	0	62544	0	0	0	0	0	0
Cyclohexane, (1-methylethylidene)-	0	0	0	0	0	0	0	0	0	0	0	0	0	0	0	0	0	0	0	0	0	0	0	0	0	83084	0	0	0	0	0	0	0	0	0	0	0	0	0	0	109611	0	26025	73822	0	0	0	0	0
Cyclohexane, (2-ethyl-1-methylbutylidene)-	0	0	0	0	0	0	0	0	0	0	0	0	0	0	0	0	0	0	0	0	0	0	0	0	0	0	0	0	127925	0	0	0	0	0	0	0	509261	0	0	0	0	0	0	0	0	0	0	0	0
Cyclohexene, 1-methyl-3-(formylmethyl)-	0	0	0	0	0	134897	110693	67018	94608	0	0	0	0	0	0	65670	110839	0	89211	0	0	0	0	0	0	0	193174	132110	215882	0	158736	178843	150912	87874	125047	0	227327	139565	64703	0	0	0	0	0	0	0	0	0	0
Cyclopentane, 1-hexyl-3-methyl-	0	0	0	0	0	0	0	0	0	0	0	0	0	0	0	0	0	0	0	0	0	0	0	0	0	0	0	0	0	0	0	0	0	0	0	0	0	0	0	0	0	0	0	0	0	0	0	32777	0
Cyclopentaneacetaldehyde, 2-formyl-3-methyl-.alpha.-methylene-	0	0	0	0	0	0	0	0	0	0	0	0	0	0	0	0	0	0	0	0	0	0	0	0	0	0	0	0	0	0	6580163	0	0	0	0	0	1983657	0	0	0	0	0	0	0	0	0	0	0	0
Cyclopropane, (bromomethyl)-	0	0	0	0	0	0	0	0	0	0	0	0	0	0	0	121812	0	72815	0	0	0	0	0	0	0	0	0	0	0	0	0	0	0	0	0	0	0	0	0	0	0	0	0	0	0	0	0	0	0
Cyclopropanebutanoic acid, 2-[[2-[[2-[(2-pentylcyclopropyl)methyl]cyclopropyl]methyl]cyclopropyl]methyl]-, methyl ester	0	0	0	0	0	0	0	0	0	0	0	0	0	0	0	0	0	0	0	0	0	0	0	0	0	0	0	0	0	0	0	0	0	0	0	0	0	0	0	0	0	0	0	0	0	0	0	0	0
Cyclotrisiloxane, hexamethyl-	0	0	0	0	0	0	0	0	0	45571	62012	43544	98925	0	0	0	0	0	0	0	0	0	0	0	0	0	0	0	0	0	0	0	0	0	0	0	0	0	0	0	0	0	0	0	0	0	0	0	0
D-Allose	2047986	663874	0	0	0	0	0	0	0	1957701	2003862	2525370	2624537	2025685	0	0	0	0	0	0	143871	0	0	0	513405	1920092	0	1727865	1055020	0	0	0	0	0	839375	0	1128530	1496249	0	1913119	1260876	1100896	1153210	1493522	0	0	0	0	0
Decane, 2,3,5,8-tetramethyl-	0	0	0	0	0	0	0	0	0	0	0	0	0	0	0	0	37416	0	0	0	0	0	0	0	0	0	0	0	0	0	0	0	0	0	0	0	0	0	0	0	0	0	0	0	0	0	0	0	0
Decanedioic acid, bis(2-ethylhexyl) ester	19636	0	0	0	0	0	36442	0	0	22561	0	0	16970	0	69995	35359	54697	34239	19929	0	18690	0	0	0	0	0	0	58328	28953	92095	0	51587	0	22467	0	0	0	67303	28256	36300	0	0	0	0	0	0	30524	0	40431
D-Fructose, 3-O-methyl-	0	9440920	6981043	0	0	0	0	0	0	0	0	0	0	0	0	0	0	0	0	0	0	0	0	0	0	0	0	0	0	0	0	3301826	3572984	0	0	0	0	0	2746214	0	0	0	0	3888957	0	0	0	0	0
D-Glucuronic acid, .gamma.-lactone	0	0	0	0	0	0	0	0	0	0	0	0	60287	0	0	0	0	0	0	0	0	0	0	0	0	0	0	0	0	0	0	0	0	0	0	0	0	0	787075	0	0	0	0	0	0	0	0	0	0
Dichloroacetic acid, tridec-2-ynyl ester	0	0	0	0	0	0	0	0	0	0	0	0	0	0	0	0	0	0	0	0	0	0	0	0	0	0	0	0	0	0	0	0	0	0	0	0	0	0	0	1032354	0	5326877	0	1971507	0	0	0	0	0
Dimethyl (S)-(-)-malate	0	0	0	0	0	0	0	0	0	0	0	0	0	209248	0	0	0	0	0	0	0	0	0	0	0	0	0	0	0	0	0	0	0	0	0	0	0	0	0	0	0	0	0	0	0	0	0	0	0
Dimethylamine	0	0	0	0	11226	0	0	0	0	0	0	0	0	0	0	0	0	0	38470	0	0	0	0	0	0	0	0	0	0	0	0	0	0	0	0	0	0	0	0	0	0	0	0	0	0	0	0	0	0
dl-.alpha.-Tocopherol	0	0	0	0	0	0	0	0	0	0	0	0	0	0	211953	0	0	0	0	0	0	0	0	0	0	0	0	0	0	0	180686	0	0	0	0	0	0	0	0	0	0	0	0	0	0	0	281105	0	614221
D-Limonene	82523	0	41383	0	0	0	0	0	0	0	0	0	0	105330	0	0	0	0	0	0	0	0	0	0	0	0	0	0	0	0	0	0	0	0	0	0	0	0	0	0	0	0	0	0	0	0	0	0	0
D-Mannonic acid, .gamma.-lactone	0	0	0	0	0	0	0	0	0	63434	0	0	0	0	0	0	0	0	0	0	0	0	0	0	0	0	0	0	0	0	0	0	0	0	0	0	0	0	0	0	0	0	0	0	0	0	0	0	0
Dodecanoic acid	56623	39234	37449	42107	24813	44389	37425	61219	0	0	0	0	0	31384	39333	0	36229	0	44143	45506	0	18331	0	0	0	0	0	0	0	0	0	0	0	54720	44812	45107	0	0	65509	0	0	1337458	33449	0	0	0	0	0	0
Dotriacontane	0	0	0	0	0	0	0	0	0	0	0	0	0	0	0	0	0	133063	0	0	0	0	0	0	0	0	0	0	0	0	0	0	0	0	0	0	0	0	0	0	0	0	0	0	0	0	0	0	0
E-10,13,13-Trimethyl-11-tetradecen-1-ol acetate	0	0	0	0	0	0	0	0	0	0	0	0	0	0	0	0	0	183409	0	0	0	0	0	0	0	0	0	0	0	0	0	0	0	0	0	0	0	0	0	0	196807	371261	0	0	0	0	0	0	0
Eicosane	0	0	0	0	0	0	0	0	0	0	0	0	0	0	0	0	0	0	0	0	0	0	0	0	0	0	0	0	0	0	0	0	0	0	0	0	0	0	0	0	0	0	0	0	0	0	61158	34039	45029
Eicosanoic acid	0	0	0	0	0	0	0	0	0	0	0	0	0	0	0	0	0	81230	0	0	45943	0	0	0	0	0	0	68616	0	71353	98242	168521	0	71520	0	205140	98434	178270	60673	0	203275	801976	39159	187497	0	0	0	0	0
Eicosanoic acid, 2-hydroxy-1-(hydroxymethyl)ethyl ester	0	0	0	0	0	0	0	0	0	0	0	0	0	54047	0	0	0	0	0	0	0	0	0	0	0	0	0	0	0	0	0	0	0	0	0	0	0	0	0	0	0	0	0	0	0	0	0	0	0
Erucic acid	0	0	0	0	0	0	0	0	0	0	0	0	0	0	0	0	0	0	0	0	0	0	0	0	0	0	0	0	0	0	0	0	0	0	0	0	0	0	0	0	0	2363441	0	0	0	0	0	0	0
Ethanamine, 2-methoxy-N-(2-methoxyethyl)-N-methyl-	171087	0	307164	458523	669053	224410	741823	1469045	569022	73159	84114	175321	162089	456868	1302204	844766	550247	417748	745844	700879	99376	0	0	0	0	494025	1375369	895517	753142	171135	871439	1273030	1435279	1006008	977769	818126	1016917	826398	356553	829602	250414	950733	128572	789505	0	0	0	0	0
Ethanamine, N-ethyl-N-nitroso-	40051	67482	0	51524	0	0	0	140453	118733	0	0	0	0	63665	0	0	92851	114512	0	0	0	0	25352	0	95292	0	0	0	0	0	0	0	0	0	0	0	0	0	0	0	0	0	0	0	0	0	0	0	0
Ethane, 1,1,1-triethoxy-	0	0	0	63327	0	0	0	0	84735	0	0	52482	38683	0	0	0	0	0	0	0	0	0	0	0	0	0	0	0	0	0	0	0	0	89159	0	0	42582	80665	0	0	0	0	0	0	0	0	0	0	0
Ethane, fluoro-	0	0	0	0	191216	0	146274	0	0	0	0	0	0	0	0	0	0	0	0	0	0	0	0	0	0	0	0	0	0	113830	249003	0	232437	0	0	0	0	0	0	71045	0	98951	0	0	0	0	0	0	0
Ethanol, 2,2-diethoxy-	0	0	0	0	0	0	0	0	0	0	0	0	0	261614	0	0	0	0	0	0	0	0	0	0	0	0	0	0	0	0	0	0	0	0	0	0	0	0	0	0	0	0	0	0	0	0	0	0	0
Ethoxyacetaldehyde diethylacetal	0	0	0	0	136698	0	0	0	0	0	0	0	0	0	0	0	90222	0	0	0	0	0	0	0	0	0	0	0	0	0	0	185701	0	0	0	94610	0	0	33842	133730	0	0	63600	0	0	0	0	0	0
Ethyl .alpha.-d-glucopyranoside	0	0	0	0	0	0	0	0	0	0	0	0	0	0	0	0	0	0	0	0	0	0	0	0	0	0	0	0	0	0	0	0	10443253	0	7052798	0	0	29257550	0	0	0	0	0	0	1210734	0	280993	0	0
Ethyl 2,2-diethoxypropionate	0	0	0	0	0	0	0	0	0	0	0	27432	0	0	0	0	0	0	0	0	0	0	0	0	0	0	0	0	0	0	0	0	0	0	0	0	0	0	0	0	0	0	0	0	0	0	0	0	0
Ethyl orthoformate	0	0	0	0	0	0	86753	80326	0	0	0	0	0	0	0	0	0	0	0	0	0	0	0	0	0	0	0	0	0	0	0	0	0	0	0	0	0	0	0	0	0	0	0	0	0	0	0	0	0
Ethyl propionylacetate	0	0	0	0	0	0	0	0	0	0	0	0	0	0	0	0	0	0	0	0	0	0	0	0	0	0	0	0	0	45260	0	0	0	0	0	0	0	0	0	0	0	0	0	0	0	0	0	0	0
Eugenol	190790	0	89179	0	0	32049	0	0	193163	0	0	0	0	467571	0	41682	0	99780	82486	0	0	0	0	0	0	169616	269471	197868	336376	0	279974	0	367571	123841	145450	0	163560	181177	0	344639	511553	198065	0	454646	0	0	0	0	0
Formamide, N-methoxy-	0	0	0	87303	0	0	0	0	35953	0	0	0	27755	52217	82314	0	0	0	51391	0	0	0	0	0	0	0	85126	126292	0	0	0	0	0	76474	197923	0	99605	41639	0	0	0	0	0	0	0	0	0	0	0
Formic acid, 2-propylphenyl ester	0	0	0	0	0	0	0	0	106508	0	0	0	0	0	0	0	0	0	0	0	0	0	0	0	0	231531	0	0	788958	0	0	0	0	296548	0	0	154625	203126	0	0	0	0	0	0	0	0	0	0	0
Formosanan-16-carboxylic acid, 19-methyl-2-oxo-, methyl ester, (19.alpha.)-	54460766	51801736	65031637	0	0	0	0	0	0	0	0	24490918	38287381	8100874	2933384	9668892	6930573	4297482	37826907	4145664	0	0	0	0	0	79174880	40209660	24986819	18637786	55467966	0	0	0	0	0	1585836	0	5990020	0	66208577	15366079	48396254	5066998	6491254	0	0	0	0	0
Fumaric acid, 2,4-dimethylpent-3-yl ethyl ester	0	0	0	0	40294	0	0	0	0	0	0	0	0	0	0	0	0	0	0	0	0	0	0	0	0	0	0	0	0	0	0	0	0	0	0	0	38651	0	0	0	0	0	0	0	0	0	0	0	0
Fumaric acid, 2-chlorophenyl ethyl ester	0	0	0	0	0	0	0	0	0	0	0	0	0	0	0	0	0	0	0	0	0	0	0	0	0	0	0	63957	79963	0	0	0	0	0	0	0	0	28544	0	0	0	0	0	0	0	0	0	0	0
Fumaric acid, ethyl 2-methylallyl ester	0	0	0	36707	0	0	0	0	42925	24023	34196	68137	27409	0	0	0	0	0	0	0	0	0	0	0	0	0	0	0	0	51074	0	0	0	52971	0	0	0	0	0	0	0	0	0	0	0	0	0	0	0
Furan, 2,5-diethoxytetrahydro-	0	0	0	50748	0	0	0	0	75872	0	0	0	0	47174	0	0	0	0	0	0	0	0	0	0	0	72624	131964	243633	145712	0	0	0	0	204518	0	0	103035	552860	0	0	0	0	0	126225	0	0	0	0	0
Furaneol	25765	0	0	0	0	47000	0	86404	0	0	0	87560	0	18864	59663	0	0	0	0	0	0	0	0	0	37029	70839	170276	67685	126418	56815	293113	144027	122314	42063	39176	55780	46733	62895	84660	59116	0	68705	48323	70006	0	0	0	0	0
Galactoseptanoside, methyl 2,3,4,5-tetra-O-methyl-, .alpha.-D-	0	3206241	0	0	0	0	0	5092808	0	0	0	0	0	0	0	0	0	0	0	0	0	0	0	0	0	0	0	0	0	0	0	0	0	0	0	0	0	0	0	0	0	0	0	0	0	0	0	0	0
Glyceraldehyde	0	0	0	0	0	0	106211	0	0	0	0	0	0	0	0	0	0	0	0	0	0	0	0	0	0	0	0	0	0	0	98745	143260	134813	0	0	89374	0	0	0	140113	0	0	0	0	0	0	0	0	0
Glycerin	0	0	0	0	0	0	0	0	0	0	0	0	0	0	0	0	0	0	0	0	0	0	169434	0	0	0	0	0	0	67117	0	0	0	0	0	0	0	0	0	0	432853	0	0	0	0	0	0	0	0
Glycine, N-(ethoxycarbonyl)-, ethyl ester	0	0	44876	0	145395	121964	114495	0	0	0	0	0	0	0	164656	161647	0	0	120893	137043	0	0	0	0	0	49864	179790	76035	97225	49633	174967	174666	181315	79030	109529	148384	128546	114155	86937	133157	64860	113291	47224	64639	0	0	0	0	0
Heneicosane	0	0	0	0	0	0	0	0	0	0	0	0	0	0	0	0	0	0	0	0	0	0	0	0	0	0	0	0	0	0	0	0	0	0	0	0	0	0	0	0	0	0	0	0	42999	0	122619	82666	104786
Heptadecane	0	0	0	0	0	0	0	0	0	0	0	0	0	0	0	0	0	0	0	0	0	0	0	0	0	0	0	0	0	0	0	0	0	0	0	0	0	0	0	0	0	0	0	0	0	0	126929	142008	438744
Heptadecanoic acid	0	0	0	52226	0	166876	0	0	0	0	0	0	0	0	0	0	0	0	62575	0	0	0	23730	0	0	0	0	0	0	0	0	0	0	0	0	0	0	0	0	0	0	0	0	0	0	0	0	0	0
Heptadecanoic acid, heptadecyl ester	0	0	0	0	0	0	0	0	0	0	0	0	0	0	0	0	0	0	0	0	0	0	0	0	0	0	0	0	0	0	0	0	0	0	0	0	0	0	0	0	0	0	0	0	0	0	0	0	0
Hexadeca-2,6,10,14-tetraen-1-ol, 3,7,11,16-tetramethyl-	0	0	0	0	0	197470	0	0	0	0	0	0	0	0	0	0	0	0	0	0	0	0	0	0	0	0	0	0	0	0	0	0	0	0	0	0	317604	0	0	0	0	87230	0	0	0	0	0	0	0
Hexadecanamide	0	0	0	36621	0	0	0	0	52212	50713	0	50537	83421	0	38159	0	123585	49509	0	27735	32408	45609	36896	27141	0	0	0	70558	0	93547	0	61230	0	0	0	0	27237	82006	0	124216	52673	284099	14214	58515	18206	0	15317	49692	0
Hexadecane	0	0	0	0	0	0	0	0	0	0	0	0	0	0	0	0	0	712607	0	0	0	0	0	0	0	0	0	0	0	0	0	0	0	0	0	0	0	0	0	0	0	0	0	0	64080	0	64359	152550	130121
Hexadecanoic acid, 2-hydroxy-1-(hydroxymethyl)ethyl ester	518070	1098651	465292	516999	810501	526242	811858	451758	774868	284594	393614	260178	296031	1297260	1148820	624377	1097554	1217465	953572	785884	746585	822744	1048668	831512	171806	783421	458198	2276004	1331688	3282040	1045603	1957403	767811	1250760	650747	1738543	1609746	1840107	2082786	745733	814822	1916632	578140	976899	122960	0	414332	245010	666220
Hexadecanoic acid, ethyl ester	0	0	0	0	0	0	0	0	0	0	0	0	0	0	0	0	0	0	0	0	0	0	0	0	0	0	0	0	0	0	0	0	0	0	0	0	0	0	0	0	0	0	0	0	0	0	0	0	0
Hexadecanoic acid, hexyl ester	0	0	0	0	0	0	0	0	0	0	0	0	0	0	0	0	0	0	0	0	0	0	0	0	0	0	0	0	0	0	0	0	0	0	0	0	0	0	0	0	0	0	0	0	0	0	0	0	0
Hexadecanoic acid, methyl ester	245981	311973	245600	370944	167334	64445	118799	74348	194063	107947	0	118347	135879	526453	174284	126207	162387	305662	143723	202084	178946	166537	123970	129441	0	146212	138346	550733	751604	386825	792501	1071659	550168	575487	341323	174041	178936	251830	220481	601737	216144	534441	139809	156020	91865	35261	144222	93480	292036
Homovanillyl alcohol	104693	69392	111826	203407	0	27203	59696	103946	100782	24812	42247	83680	87259	165520	0	45408	66865	28813	23855	86189	0	0	84827	42859	35255	0	0	0	0	0	0	0	0	0	0	59156	40607	0	0	181669	114009	166997	0	0	0	0	0	0	0
Humulane-1,6-dien-3-ol	0	0	0	0	0	0	0	0	0	0	0	0	0	0	0	0	0	0	0	0	0	0	0	0	0	0	0	0	0	0	89757	0	0	0	0	0	0	0	0	0	0	266377	0	0	0	0	0	0	0
Hydroquinone	0	27752	0	0	102999	31844	111133	34534	0	0	0	0	0	52611	0	0	58188	0	0	0	0	0	0	0	0	0	130041	0	0	0	0	76683	116232	69356	0	109034	0	0	0	137534	191514	303567	0	0	0	0	0	0	0
Indole	0	46393	22744	0	0	41550	0	0	0	0	0	0	0	0	0	21171	0	0	0	0	33001	0	38351	0	38291	0	0	0	0	0	0	0	0	0	0	0	0	0	0	0	0	0	0	0	0	0	0	0	0
Inositol	0	0	0	0	0	0	0	0	0	0	0	0	0	0	0	0	0	0	0	0	0	0	0	0	0	0	721861	0	0	0	0	0	0	0	0	0	0	0	0	0	0	0	0	0	0	0	0	0	0
Isofraxidin	74881	0	0	0	0	0	0	0	0	0	0	0	0	66465	0	0	0	89204	0	0	0	0	0	0	0	0	0	0	0	0	0	0	129188	0	83860	0	0	0	0	0	0	0	0	0	0	0	0	0	0
Isopaynantheine	0	0	0	0	5718113	0	0	0	0	0	0	0	0	0	0	0	0	0	0	0	3644785	5441812	11543405	11100697	7234078	0	0	0	0	0	0	0	0	0	0	0	0	0	0	0	0	0	0	0	93208	0	148773	83145	0
l-Gala-l-ido-octitol	0	0	0	0	0	0	0	0	0	273096	0	0	0	0	0	0	0	0	995818	0	0	0	0	0	0	0	0	0	0	0	0	0	0	0	0	0	0	0	0	0	0	0	0	0	0	0	0	0	0
Lidocaine	0	0	0	0	0	0	0	27532	0	0	0	0	0	0	0	0	0	0	0	0	0	0	0	0	0	0	0	0	0	0	0	0	0	0	0	0	0	0	0	0	0	0	0	0	0	0	0	0	0
Limonene	0	103587	0	0	0	0	0	0	0	0	0	0	0	0	0	0	0	0	0	0	0	0	0	0	0	0	0	0	0	0	0	0	0	0	0	0	0	0	0	0	0	0	0	0	0	0	0	0	0
Linoleyl acetate	0	0	0	0	0	0	246550	0	232159	0	0	0	0	0	0	0	0	0	0	0	0	0	0	0	0	0	0	0	0	0	0	0	0	0	0	0	0	0	0	0	0	0	0	0	0	0	0	0	0
L-Lactic acid	17830	0	12188	27523	0	0	0	0	0	0	0	0	0	0	26669	0	0	0	0	0	17989	0	0	0	0	26945	20121	0	49650	21180	66036	62572	0	38546	0	27224	0	32647	0	99223	44489	97357	0	50497	0	0	0	0	0
l-Pantoyl lactone	0	0	0	0	0	0	0	0	0	0	0	0	0	0	0	0	0	0	0	0	31467	0	0	0	0	0	0	0	0	0	0	0	0	0	0	0	0	0	0	0	0	0	0	0	0	0	0	0	0
Lupeol	0	0	0	0	0	0	0	0	0	0	0	0	0	0	0	0	0	0	0	0	0	0	186505	0	0	0	0	0	0	0	0	0	0	0	0	0	0	0	0	0	0	0	0	0	0	0	0	0	0
Maltol	67583	0	80077	98340	85454	81860	80497	41226	59977	58985	0	98814	0	24130	48071	96939	55894	114499	62953	42651	0	0	0	0	0	90102	74972	111330	98345	33669	95940	87405	189362	62268	50665	48360	48168	46535	0	188648	100901	176326	50611	135571	0	0	0	0	0
Megastigmatrienone	277115	301966	303095	0	0	696404	279659	482341	0	157472	0	0	228129	138888	104037	1404450	431540	582448	510272	574405	0	0	0	0	0	0	193774	0	0	0	0	249789	343514	0	152698	445117	176393	0	148126	0	138980	0	109961	92098	0	0	0	0	0
Methoxyacetic acid, 2-methylpropyl ester	0	0	0	0	0	0	0	0	0	0	0	0	0	0	0	0	0	0	0	0	0	0	0	0	0	0	0	0	0	0	0	0	0	0	0	0	0	709821	0	0	0	0	0	0	0	0	0	0	0
Methyl (Z)-5,11,14,17-eicosatetraenoate	0	0	0	0	0	0	0	0	0	0	0	0	0	0	0	0	0	0	0	0	0	0	0	0	0	0	0	0	0	0	0	0	0	0	0	0	0	0	0	0	0	0	0	0	103521	0	0	203772	854116
Methyl 2-furoate	0	0	0	0	0	0	0	0	0	0	142131	0	0	0	0	0	0	0	0	0	0	0	0	0	0	0	0	0	0	0	0	0	0	0	0	0	0	0	0	0	0	0	0	0	0	0	0	0	0
Methyl 4-O-methyl-d-arabinopyranoside	0	0	0	0	0	0	0	0	539207	0	0	0	0	0	0	0	0	0	0	0	0	0	0	0	0	0	0	0	0	0	0	0	0	0	0	0	0	0	0	0	708291	0	0	0	0	0	0	0	0
Methyl salicylate	175565	0	250181	57916	48608	115501	0	705331	376423	0	391456	1303731	1410410	266325	0	327760	0	0	0	0	0	0	0	0	0	154353	218453	168843	0	0	645906	0	101341	191363	104503	0	116409	0	0	0	0	0	0	0	0	0	0	0	0
Methyl stearate	0	0	0	0	0	0	0	0	0	0	0	0	23018	0	0	0	0	0	0	0	0	0	0	0	0	0	0	0	94315	0	0	0	78376	0	0	0	0	0	0	0	0	0	0	0	15509	0	24162	13551	57887
Mitragynine	0	0	0	0	0	0	0	0	0	0	0	0	0	0	0	0	0	0	0	0	0	0	0	0	0	0	0	0	0	0	0	0	0	0	0	0	0	0	0	0	0	0	0	0	26968677	36956461	32996807	31652795	49521591
Myo-Inositol	0	767575	0	0	0	0	0	0	0	0	0	0	0	0	0	0	0	0	0	0	0	0	0	0	0	0	0	0	0	0	0	0	0	0	0	0	0	0	0	0	0	0	0	0	0	0	0	0	0
Myo-Inositol, 4-C-methyl-	0	0	0	0	0	0	0	0	0	0	0	0	0	2632474	0	0	0	0	0	0	1488143	0	0	0	1362014	0	0	0	0	0	0	0	2293535	0	0	0	0	0	0	0	0	0	0	0	0	0	0	0	0
Neophytadiene	988859	1045874	413081	1083420	275135	1311324	612957	556942	969905	5108630	137477	201104	252657	988859	1239020	1010218	890863	655589	492887	1127537	431359	323588	410407	182184	147343	762108	300568	1348066	846465	780213	714073	1003726	1199999	1219403	668776	1206988	1293172	1003346	218297	0	0	0	1401531	0	167730	43387	358614	327675	403158
Neric acid	0	0	0	0	72804	26447	0	0	0	0	0	0	0	0	0	0	0	0	0	0	0	0	0	0	0	0	0	0	0	0	90380	0	0	0	0	0	0	0	0	0	0	0	0	0	0	0	0	0	0
n-Hexadecanoic acid	1653782	2004612	1394994	1417321	2136316	1157691	1948760	1135610	2836588	1539573	2029390	1970026	1905447	3677232	2713290	1718877	3379489	3455608	2518116	2784185	2931627	4218495	2242206	1434476	291791	1431791	1199384	3399984	1948606	5211852	2728458	4254268	1382626	2469914	1093575	3028045	3777290	4870404	3789827	3745726	3084903	8585906	1594888	4860294	314042	62137	461597	375036	1362623
Nonadecane	0	0	0	0	0	0	0	0	0	0	0	0	0	0	0	0	0	0	0	0	0	0	0	0	0	0	0	0	0	0	0	0	0	0	0	0	0	0	0	0	0	0	0	0	0	0	15428	0	0
n-Propyl 9,12-octadecadienoate	0	0	0	0	0	0	0	0	0	0	0	0	0	0	0	232463	307766	371427	0	0	237631	0	388974	531751	0	0	0	0	0	0	0	0	0	0	0	0	0	0	0	0	0	0	0	0	0	0	0	0	0
Octacosane	0	0	0	0	0	0	0	0	0	0	0	0	0	0	0	0	0	0	0	0	0	0	0	0	0	0	0	0	0	42770	0	0	0	0	0	0	0	0	0	0	0	0	0	0	0	0	0	0	0
Octacosane, 2-methyl-	0	0	0	0	0	0	0	0	0	0	0	0	0	0	0	0	0	0	0	0	0	0	0	0	0	0	0	0	0	0	0	0	0	0	0	0	0	0	0	0	0	0	0	0	0	0	0	0	0
Octacosanol	0	0	0	0	0	0	0	0	0	0	0	0	0	0	0	0	0	0	0	0	0	0	0	0	0	0	0	0	0	0	0	0	0	0	0	0	0	0	0	0	0	0	0	0	0	0	478086	125173	509350
Octadec-9-en-1-al dimethyl acetal	0	0	0	0	0	0	0	0	0	0	0	0	0	0	0	0	0	0	0	0	0	0	0	0	0	0	0	0	0	0	0	0	0	0	0	0	0	0	0	0	407960	0	0	0	0	0	0	0	0
Octadecanal	0	0	0	0	0	0	0	0	0	0	0	0	0	0	0	0	0	0	0	0	0	0	0	0	0	0	0	0	0	0	0	0	216429	0	0	0	0	0	0	0	0	0	0	0	0	0	0	0	0
Octadecanamide	0	0	0	0	0	0	0	0	0	0	0	57672	83840	0	0	0	0	0	0	0	0	0	32391	0	0	0	0	76037	0	0	0	0	0	0	0	0	0	0	0	0	0	0	0	47362	0	0	0	34390	0
Octadecane	0	0	0	0	0	0	0	0	0	0	0	0	0	0	0	0	0	0	0	0	0	0	0	0	0	0	185284	0	0	83711	0	0	0	0	0	0	0	0	0	0	0	0	0	0	0	0	0	0	0
Octadecane, 5-methyl-	0	0	0	0	0	0	0	0	0	0	0	0	0	0	0	0	0	0	0	0	0	0	0	0	0	0	0	0	0	0	0	0	0	0	0	0	0	0	0	0	0	0	0	0	0	0	0	0	0
Octadecanoic acid	381773	470730	245396	380616	266893	158177	297518	222129	672384	245168	271054	371982	391578	850061	443772	239125	822750	575197	303940	502784	311571	393608	145219	144997	34352	270129	244298	580069	289590	929014	671807	1007965	254408	427893	301047	320473	1075638	974834	656691	675621	629215	2035475	242869	1283257	0	0	0	0	173679
Octadecanoic acid, 2,3-dihydroxypropyl ester	140467	374104	73852	113794	123712	77165	140099	65333	167879	42395	43955	47204	71422	243188	241719	77538	170212	139241	162120	119207	73282	129973	96916	97399	0	80310	59947	470307	214577	872040	169446	388598	106802	241800	125846	190507	365717	508861	233544	0	0	0	78506	197577	0	0	0	0	84575
Octane, 2-cyclohexyl-	0	0	0	0	0	0	0	0	0	0	0	0	0	0	0	0	0	0	0	0	0	0	0	0	0	0	0	0	0	0	0	0	0	0	0	0	0	0	0	0	0	0	0	0	0	0	23613	0	0
Octyl-.beta.-D-glucopyranoside	0	0	0	0	0	430375	0	0	0	0	0	0	0	0	0	0	0	0	0	0	0	0	0	0	0	0	192906	0	0	0	0	0	0	0	0	0	0	0	0	0	0	0	0	0	0	0	0	0	0
Oleic Acid	0	0	0	0	0	0	0	0	0	0	0	0	0	0	0	0	0	55601	0	0	0	0	0	0	0	0	0	0	0	0	0	0	0	0	0	0	0	0	0	0	0	427338	0	0	0	0	0	0	0
Oxayohimban-16-carboxylic acid, 16,17-didehydro-19-methyl-, methyl ester, (19.alpha.,20.alpha.)-	0	0	0	0	0	0	0	0	0	0	0	0	0	0	0	0	0	0	0	0	0	0	0	0	0	72950	0	0	0	0	0	0	0	0	0	0	0	0	0	0	0	0	0	0	0	0	0	0	0
Oxazole, 2-(8Z,11Z,14Z)-8,11,14-heptadecatrien-1-yl-4,5-dihydro-	0	0	0	0	0	0	0	0	0	0	0	0	0	0	0	0	0	0	0	0	0	0	0	0	0	0	0	0	0	0	0	0	0	0	0	0	61885	0	0	0	0	0	0	0	0	0	0	0	0
Oxazolidin-2-one	0	0	0	0	0	0	0	0	0	0	0	0	0	0	0	0	0	0	0	0	0	0	0	0	0	0	0	0	0	0	0	0	0	0	0	0	0	17509	0	0	0	0	0	0	0	0	0	0	0
Oxazolidine, 2,2-diethyl-3-methyl-	0	0	0	0	0	0	0	0	0	0	36153	28106	30600	0	0	54475	0	0	0	0	0	0	0	0	0	0	0	0	0	0	0	0	0	0	0	0	0	0	0	0	0	0	0	0	0	0	0	0	0
Oxime-, methoxy-phenyl-_	0	0	0	0	0	0	0	0	0	0	0	0	0	0	0	0	0	0	0	0	0	0	0	0	0	0	0	0	0	0	557128	0	0	0	0	0	0	0	0	0	0	0	0	0	0	0	0	0	0
Oxirane, (methoxymethyl)-	0	0	0	0	0	0	0	0	0	0	0	0	0	0	0	0	0	0	0	0	0	0	0	0	0	0	64872	0	0	0	0	26622	0	0	14984	0	0	0	0	27963	0	32397	0	0	0	0	0	0	0
Oxirane, [(2-propenyloxy)methyl]-	0	0	0	0	0	0	0	0	0	0	0	0	0	0	0	0	0	0	0	0	0	0	0	34772	0	0	0	0	0	0	0	0	0	0	0	0	0	0	0	0	0	0	0	0	0	0	0	0	0
Oxirane, 2,2-dimethyl-3-(3,7,12,16,20-pentamethyl-3,7,11,15,19-heneicosapentaenyl)-, (all-E)-	0	0	0	0	0	0	0	0	0	0	0	0	0	0	0	0	0	0	59740	0	0	0	0	0	0	0	0	0	0	0	0	0	0	0	0	0	0	0	0	0	0	104935	0	0	0	0	0	0	0
Palmitoleamide	0	0	0	272695	0	0	0	0	0	0	0	0	637210	0	0	0	0	0	0	0	436543	421911	465097	286683	57973	0	0	328322	0	0	0	0	0	0	0	0	0	0	0	0	265815	1363786	175544	610407	0	0	0	0	0
Pantolactone	0	88375	102985	0	0	0	0	0	0	0	0	119291	34791	58453	83483	0	0	0	0	0	0	0	0	25317	0	0	0	0	48723	0	0	120004	65633	0	0	0	53142	0	41929	0	0	0	0	82745	0	0	0	0	0
Paynantheine	0	0	0	0	481781	0	0	0	0	0	0	0	0	0	0	0	0	0	0	0	275457	319887	949173	503815	491182	0	0	0	0	0	0	0	0	0	0	0	0	0	0	0	0	0	0	0	3811487	4474589	4302834	5892216	7249421
Pentadecane	90652	0	0	0	0	0	0	0	0	0	0	0	0	0	0	0	0	0	0	0	0	0	0	0	0	0	0	0	0	100206	0	0	0	0	0	0	0	0	0	0	0	0	0	0	0	0	0	0	0
Pentadecanoic acid	378373	0	0	0	0	0	0	0	0	0	0	0	0	0	0	0	48282	33247	0	0	28864	34247	0	0	0	0	0	227982	0	52058	0	667582	0	0	0	0	0	918704	0	0	2300783	2233645	0	1581559	0	0	0	0	0
Pentanal	0	0	0	0	0	0	0	0	0	0	0	0	0	0	0	0	0	0	0	0	0	0	0	0	0	0	0	0	72934	28514	0	0	115919	0	0	0	0	0	0	0	0	0	0	0	0	0	0	0	0
Pentatriacontane	0	0	0	0	0	0	0	0	0	0	0	0	0	0	0	0	0	0	0	0	0	0	0	0	0	0	0	0	0	0	0	0	0	0	0	0	0	0	0	0	0	0	0	0	0	0	0	212885	0
Phenol, 2,6-dimethoxy-	80413	293889	0	0	93627	187291	137996	187078	0	0	0	0	0	0	0	213564	110372	206211	201865	0	0	77423	0	55218	75198	0	357386	0	0	0	0	0	0	0	0	0	0	0	189568	0	0	0	0	0	0	0	0	0	0
Phenol, 2,6-dimethoxy-4-(2-propenyl)-	0	144263	0	0	0	0	0	0	0	0	86830	0	0	0	0	0	0	0	0	0	0	0	0	0	0	0	0	0	0	0	0	0	0	0	0	0	0	0	0	0	0	0	0	0	0	0	0	0	0
Phenol, 2-methoxy-3-(2-propenyl)-	0	0	0	15166	0	0	0	0	0	112621	161453	78225	117703	0	0	0	0	0	0	0	0	0	0	0	0	0	0	0	0	0	0	0	0	0	0	0	0	0	0	0	0	0	0	0	0	0	0	0	0
Phenol, 2-methoxy-4-(1-propenyl)-, acetate	0	0	0	0	0	0	0	62229	0	0	0	0	0	746734	0	0	0	66374	150749	0	0	0	0	0	0	0	0	0	0	0	0	0	0	0	0	0	0	0	0	0	0	0	0	0	0	0	0	0	0
Phenol, 2-methoxy-4-(2-propenyl)-, acetate	0	0	156703	0	0	0	65467	0	0	165804	0	101651	200920	0	0	0	0	0	0	0	0	0	0	0	0	0	0	0	0	0	0	0	0	0	0	0	0	0	0	0	0	0	0	0	0	0	0	0	0
Phenol, 2-methoxy-4-propyl-	0	0	0	0	0	0	0	0	156458	0	0	0	0	0	0	0	0	0	0	0	0	0	0	0	0	0	0	0	0	0	0	0	0	0	0	0	0	0	0	106779	0	32431	0	0	0	0	0	0	0
Phenol, 3,4,5-trimethoxy-	0	242448	0	0	0	0	0	0	0	0	0	0	0	0	0	0	0	0	0	0	0	0	0	0	0	0	0	0	0	0	0	0	0	0	0	0	0	0	0	0	0	0	0	0	0	0	0	0	0
Phenol, 3,5-bis(1,1-dimethylethyl)-	0	0	0	0	0	0	187392	205240	0	0	0	0	0	0	153231	152642	188851	272219	194695	282196	0	0	0	0	0	57561	0	0	0	85701	508423	257628	198020	0	0	0	280835	268001	0	0	0	161802	0	135062	0	0	0	0	0
Phenol, 4,4'-(tetrahydro-1H,3H-furo[3,4-c]furan-1,4-diyl)bis[2-methoxy-	284885	0	120802	207418	0	0	0	0	288901	94481	121433	117455	0	121225	64786	129635	0	0	72540	208360	0	0	0	0	0	0	72321	0	0	0	196566	116908	110963	83948	0	148692	0	170384	82397	206456	117920	0	0	181763	0	0	0	0	0
Phenol, 4-ethenyl-2,6-dimethoxy-	310053	393372	194729	173589	195807	372746	291891	364953	210491	28904	42463	85249	34389	115231	383170	358720	185654	210578	251559	423735	77625	125376	312131	108801	0	88107	277441	155479	204785	74222	751216	383113	406322	140449	220655	238833	207020	373561	236623	315922	685486	634435	230793	361069	93312	48996	33857	32286	29876
Phenol, 4-propyl-	0	0	0	0	0	0	0	0	0	0	0	0	0	262960	0	0	0	0	0	0	0	0	0	0	0	0	0	0	0	0	0	0	0	0	0	0	0	0	0	0	0	0	0	0	0	0	0	0	0
Phenyl-.beta.-D-glucoside	0	0	0	0	0	0	0	0	0	0	0	0	0	0	0	0	0	0	0	0	0	0	0	0	0	0	42904	0	0	0	0	0	0	0	0	0	61740	0	0	0	0	0	0	0	0	0	0	0	0
Phenylethyl Alcohol	0	0	0	0	0	0	0	0	0	0	465538	0	0	0	0	0	0	0	0	0	0	0	0	0	0	0	0	0	0	0	0	0	0	0	0	0	0	0	0	0	0	0	0	0	0	0	0	0	0
Phytol	447198	484726	427589	637380	329726	328075	287504	172613	1074143	580165	387413	247525	409731	745132	1457773	935319	1217278	1080195	849227	903970	611621	855445	706661	477758	95972	2273482	428275	1445751	1056695	3542882	574253	2548774	306449	1746712	342533	1010469	1734458	3349672	2086154	1003890	611522	3175811	253430	1004314	301816	27539	925209	385221	2800707
Propanoic acid, 2,2-dimethyl-	0	0	0	0	0	0	0	0	0	0	0	0	0	0	0	0	96922	0	102223	0	0	0	0	0	0	0	0	0	0	0	130383	0	0	0	0	0	0	0	0	0	0	0	0	0	0	0	0	0	0
Propanoic acid, 2-hydroxy-, ethyl ester	0	0	0	0	0	0	0	0	0	0	0	0	0	0	0	61640	0	0	0	0	0	0	0	0	0	0	0	0	0	0	0	0	0	0	0	0	0	0	0	0	0	0	0	0	0	0	0	0	0
Propanoic acid, 2-hydroxy-, methyl ester, (.+/-.)-	0	0	0	0	0	0	0	0	18304	0	0	0	0	0	0	0	0	0	0	0	0	0	0	0	0	0	0	0	0	0	0	0	0	0	0	0	0	0	0	0	0	0	0	0	0	0	0	0	0
Propanoic acid, 2-methyl-, 2-methoxy-4-(2-propenyl)phenyl ester	0	0	0	0	0	0	0	0	0	0	122932	0	0	0	0	0	0	0	0	0	0	0	0	0	0	0	0	0	0	0	0	0	0	0	0	0	0	0	0	0	0	0	0	0	0	0	0	0	0
Propionic acid, 2-(pyrrol-1-yl)-	0	340573	0	0	18873	59339	0	0	0	0	0	0	0	0	0	71613	0	52980	50945	0	35452	55966	91427	86403	180163	0	0	67534	142765	113818	66729	204124	175715	0	121831	210943	0	0	0	0	0	0	220109	0	0	0	0	0	0
Propylene Carbonate	0	0	0	0	0	0	0	0	0	0	0	0	0	0	0	0	0	152831	0	0	0	0	0	0	0	0	0	0	0	0	0	0	435042	0	0	0	0	0	0	0	0	0	0	0	0	0	0	0	0
Propylene Glycol	0	0	0	0	0	0	0	0	0	0	0	0	0	0	0	0	0	0	0	0	0	0	0	0	0	0	0	0	0	0	0	77130	75755	0	0	0	0	0	50716	80250	0	26834	19075	0	0	0	0	0	0
Pyridine, 3-ethenyl-	0	0	0	0	0	0	0	0	0	0	0	0	0	0	0	0	0	0	0	0	0	0	0	0	0	0	0	0	0	0	30563	0	0	0	0	0	0	0	0	0	0	0	0	0	0	0	0	0	0
R-(-)-1,2-propanediol	0	0	0	0	0	0	0	0	0	0	0	0	0	0	0	0	0	84769	0	0	0	0	0	0	0	0	0	0	0	0	0	0	0	0	0	0	0	0	0	0	0	0	0	0	0	0	0	0	0
Salicylic acid	87893	122051	81167	95862	124381	102080	75150	255854	157213	30274	0	119648	110834	110131	127025	291867	67477	91843	54292	125215	61611	0	0	0	0	84004	203018	99654	71429	85726	385276	161612	265837	178617	135308	66430	118616	222015	47652	166015	168752	335343	48223	93932	0	0	0	0	0
Scyllo-Inositol	0	0	488923	0	0	0	0	0	0	0	0	0	0	0	0	0	0	0	0	0	0	0	0	0	0	1029639	0	0	0	0	0	0	0	0	0	0	0	0	0	0	0	0	0	0	0	0	0	0	0
Shikimic acid	0	0	0	0	0	0	0	0	0	0	0	0	0	312811	0	0	0	0	0	0	0	0	0	0	0	0	0	0	0	0	0	0	0	0	0	0	0	0	0	0	483793	0	858670	617282	0	0	0	0	0
Silane, dimethyldi(2,4-cyclopentadien-1-yl)-	0	0	234114	0	0	0	0	0	0	0	0	0	0	0	0	0	0	0	0	0	0	0	0	0	0	0	0	0	0	0	0	0	0	0	0	0	0	0	0	0	0	0	0	0	0	0	0	0	0
Silicic acid, diethyl bis(trimethylsilyl) ester	0	0	0	0	0	0	0	0	0	0	0	0	0	0	0	0	0	0	0	0	173850	0	0	0	0	0	0	0	0	0	0	0	0	108596	0	0	0	0	0	0	0	0	0	0	0	0	0	0	0
Squalene	0	153218	108547	86554	292635	478681	88430	101247	106871	103867	218514	168342	124193	97384	65636	261260	731489	1516961	514404	1328331	106369	42668	0	0	0	39102	212338	90960	86942	1287167	30410	132301	0	18257	0	1869433	3344829	220186	80280	266332	218499	145490	159023	85754	418288	46962	801145	698963	1455520
Stannane, chlorotrimethyl-	24483	0	0	0	0	0	0	0	35867	0	0	0	0	249907	205043	332821	293935	392579	219918	310116	0	0	0	0	0	0	0	0	0	0	0	0	0	0	0	0	0	0	0	0	0	0	0	0	0	0	0	0	0
Stigmasterol	183905	209781	161135	221112	0	196496	372069	116875	306812	244759	189308	174670	218857	0	0	0	0	0	0	0	0	0	0	0	0	322072	424927	0	0	960961	701691	528592	317988	410779	290861	209232	244132	0	0	292461	166722	301662	170354	0	245299	0	1252829	327303	1097307
Sulfurous acid, 2-propyl tetradecyl ester	0	0	0	0	0	0	0	0	0	0	0	0	0	0	0	0	0	0	0	0	0	0	0	0	0	0	0	0	0	0	0	0	0	0	0	0	0	0	0	0	0	0	0	0	0	0	0	0	0
Tetracosane	0	0	0	0	0	0	0	0	0	0	0	0	0	0	0	0	0	0	0	0	0	0	0	0	0	0	0	0	0	0	0	0	0	0	0	0	0	0	0	0	0	0	0	0	0	0	87891	0	0
Tetradecanamide	0	0	0	0	0	0	44620	0	0	0	0	0	0	0	0	0	0	0	0	0	0	0	0	0	0	0	0	0	0	0	0	0	0	0	0	0	0	0	0	0	0	0	0	0	0	0	0	0	0
Tetradecanoic acid	2229135	0	4713094	5523377	0	0	0	0	7213740	0	0	2518635	1732250	3808277	0	0	3936593	5120904	0	3378589	102090	0	0	0	0	0	0	2904464	0	0	0	5235855	0	7132802	0	4224391	3661929	8207154	6374846	5396939	0	6733537	0	7284935	0	0	0	0	0
Tetrapentacontane	0	0	0	0	0	0	0	0	0	0	0	0	0	0	0	0	0	0	0	0	0	0	0	0	0	0	0	0	0	0	0	0	0	0	0	0	0	0	0	0	0	0	0	0	0	0	0	108087	0
Thymine	0	0	0	0	158814	296781	174100	148149	0	0	0	0	0	0	68184	153802	183253	103724	158074	298484	0	0	0	0	53981	0	72129	0	0	0	0	274872	135986	0	152621	211817	95604	0	80259	109134	110546	141504	0	0	0	0	0	98582	0
Tin, dichlorodimethyl-	94354	0	0	0	0	0	0	0	71653	0	0	0	0	0	0	0	0	0	0	0	0	0	0	0	0	0	0	0	0	0	0	0	0	0	0	0	0	0	0	0	0	0	0	0	0	0	0	0	0
trans-Cinnamic acid	0	0	0	0	0	77582	0	75874	0	0	0	0	0	21099	80799	36182	0	31457	0	86016	67935	0	0	0	0	0	162967	67532	148675	69691	77767	65827	63089	0	0	137897	0	222190	51839	0	0	317714	127023	210519	0	0	0	0	0
trans-Geranylgeraniol	0	0	0	0	0	159052	0	0	0	0	47648	0	0	0	0	0	0	84079	0	0	0	0	0	0	0	0	0	0	0	0	0	0	0	0	0	57820	0	0	0	0	0	108678	0	0	0	0	0	0	0
trans-Sinapyl alcohol	0	994777	0	0	221722	0	0	0	0	0	0	0	0	0	0	416619	0	344387	275975	0	0	0	82356	0	121592	0	351457	0	0	130913	1594249	0	350842	0	0	0	297568	0	389681	630269	205759	426145	490120	0	0	0	0	0	0
Trehalose	255834	763017	398684	412571	0	662036	0	0	304085	0	0	0	78084	0	1027943	529330	0	687497	0	1487591	0	0	0	0	0	1331835	1858709	484025	485915	0	10545630	1215713	803689	457829	900435	557328	598807	1881148	0	0	1957461	0	2674751	0	0	0	0	0	0
Triacontyl heptafluorobutyrate	0	0	0	0	0	0	0	0	0	0	0	0	0	0	0	0	0	0	0	0	0	0	0	0	0	0	0	0	0	0	0	0	0	0	0	0	0	0	0	0	0	0	0	0	107232	0	590620	0	459968
Tridecane	0	0	0	0	0	0	0	0	0	47471	76124	162865	0	0	0	0	0	0	0	0	0	0	70588	0	0	0	0	0	0	0	0	0	0	0	0	0	0	0	0	0	0	261699	0	0	0	0	0	0	0
Tridecane, 3-cyclohexyl-	0	0	0	0	0	0	0	0	0	0	0	0	0	0	0	0	0	0	0	0	0	0	0	0	0	0	0	0	0	0	0	0	0	0	0	0	0	0	0	0	0	0	0	0	0	0	0	0	17699
Uncarine C	0	0	0	0	0	0	0	0	0	0	0	0	711319	0	0	0	0	0	0	0	0	0	0	0	0	0	0	1619341	2098843	0	0	0	0	0	0	0	0	0	0	1905476	427323	1538784	0	0	0	0	0	0	0
Urs-12-en-28-oic acid, 3-hydroxy-, methyl ester, (3.beta.)-	0	0	0	0	0	0	0	0	0	0	0	0	0	0	0	0	0	0	0	0	0	0	0	0	0	0	0	0	0	0	0	0	0	0	0	0	0	0	0	0	0	0	0	0	0	0	404407	0	737507
Vanillic acid	0	0	0	65297	0	0	0	0	0	32044	0	63748	40014	0	0	0	0	0	0	0	0	0	0	0	0	0	0	0	0	0	0	0	0	0	0	0	0	0	0	0	0	0	0	0	0	0	0	0	0
Verimol K	41715	0	0	0	0	0	0	0	0	0	47043	73932	48037	0	0	10415	0	0	0	0	0	0	0	0	0	0	0	0	0	0	0	0	0	0	0	0	38048	0	0	127179	0	103257	0	0	0	0	0	0	0
Vinyl crotonate	0	0	0	0	0	0	0	0	0	0	0	0	0	0	0	0	0	0	0	0	0	0	0	0	0	0	0	0	0	0	0	0	0	0	0	0	0	0	18991	0	0	0	0	0	0	0	0	0	0
Vitamin E	497371	1923144	899620	993449	1327054	894441	888643	903833	3958549	184001	93668	138488	80636	735833	495828	374200	1458037	1876111	1293134	1900364	0	0	0	0	0	188987	1090490	199062	303447	314789	707990	256353	180878	274035	129886	1604868	1495205	603201	324740	154938	311328	374651	251432	196825	367413	0	1642406	766574	1370662
Species	MH.North	MH.North	MH.North	MH.North	MH.North	MH.North	MH.North	MH.South	MH.North	MH.South	MH.South	MH.South	MH.South	MR.North	MR.South	MR.North	MR.South	MR.South	MR.South	MR.South	MR.South	MR.South	MR.South	MR.South	MR.South	MD.South	MD.South	MD.South	MD.South	MD.South	MD.North	MD.North	MD.North	MD.North	MD.North	MD.North	MD.North	MD.South	MD.South	MD.South	MD.South	MD.South	MD.South	MD.South	MS.South	MS.South	MS.South	MS.South	MS.South
[truncated: 14 more columns]
