# Supplementary material for: Interspecific and Environmental Influence on the Foliar Metabolomes of Mitragyna Species Through Recursive OPLSDA Modeling
Source: Plants (Basel). 2025 Sep 1;14(17):2721. doi: 10.3390/plants14172721 (PMC12430465; doi:10.3390/plants14172721)
Supplement: Supplementary file 1 [file plants-14-02721-s001.zip › Table S5-Splot_metabs_Split1.csv]

Metabolite	Covariance	Correlation	p_corr	VIP	Selected
(3-Nitrophenyl) methanol, n-propyl ether	-0.793308619476317	-0.0937998125003868	0.464645683297696	0.258083492073097	Not Significant
(3R,6S)-2,2,6-Trimethyl-6-vinyltetrahydro-2H-pyran-3-ol	0.730091416794967	0.349189919455318	0.00503180238951858	0.960771150895214	Not Significant
(E)-3,3'-Dimethoxy-4,4'-dihydroxystilbene	-7.12003617865018	-0.71239216128965	5.8430416043158e-11	1.96009620712596	Significant
(E)-4-(3-Hydroxyprop-1-en-1-yl)-2-methoxyphenol	-5.81846134262681	-0.279937665017601	0.0262782564067999	0.770228513518973	Not Significant
(E,E,E)-3,7,11,15-Tetramethylhexadeca-1,3,6,10,14-pentaene	0.396338197241609	0.138488414829261	0.279060625287603	0.381040993132645	Not Significant
(R)-(-)-14-Methyl-8-hexadecyn-1-ol	2.06461436819375	0.562296837502409	1.61979789753921e-06	1.54711963207477	Significant
(S)-(+)-1,2-Propanediol	0.694431432109025	0.308164470188297	0.0140056252508994	0.847892554142618	Not Significant
(S)-(+)-2',3'-Dideoxyribonolactone	0.0984149643721696	0.0211169349471961	0.869516745931118	0.0581017399478312	Not Significant
(Z)-14-Tricosenyl formate	0.714915430588442	0.302732500606557	0.015881247768501	0.832946877375039	Not Significant
.alpha.-Calacorene	0.458911992011041	0.107815195014074	0.400305565122716	0.296645817150856	Not Significant
.alpha.-D-Glucopyranose, 4-O-.beta.-D-galactopyranosyl-	0.617196678591983	0.110105239990913	0.390313558908482	0.302946712524442	Not Significant
.alpha.-D-Glucopyranoside, methyl	0.952430968240154	0.281455269471586	0.0254415616614987	0.774404093902661	Not Significant
.alpha.-Methyl mannofuranoside	2.83855035704537	0.172669609776233	0.175970255758077	0.475088112417767	Not Significant
.alpha.-Tocopherol-.beta.-D-mannoside	0.405433808701514	0.109359007583213	0.393553189402197	0.300893507293606	Not Significant
.alpha.-Tocospiro A	-3.51703369101382	-0.299649502569001	0.0170386575279297	0.82446422822706	Not Significant
.alpha.-Tocospiro B	-7.04377968755498	-0.51323650062353	1.6981922932158e-05	1.41213361529641	Significant
.beta.-D-Glucopyranose, 1,6-anhydro-	8.83722588154335	0.608986910856456	1.18455953994889e-07	1.67558403786782	Significant
.beta.-D-Glucopyranose, 4-O-.beta.-D-galactopyranosyl-	0.640033985639567	0.214896797733465	0.090768587696181	0.591273207440047	Not Significant
.beta.-D-Glucopyranoside, methyl	1.1216641024579	0.201660823978127	0.11298652722322	0.554855369955015	Not Significant
.beta.-d-Mannofuranoside, methyl	2.05396476497893	0.357223651686249	0.00405202599693805	0.98287539197278	Not Significant
.beta.-Tocopherol	-0.344399420999283	-0.0414250299976706	0.747183642408103	0.11397801462543	Not Significant
.delta.-Tocopherol	0.50635095459837	0.110051832541977	0.390544891015353	0.302799765738977	Not Significant
.gamma.-Muurolene	0.757436047083783	0.356863206423159	0.00409207018809547	0.98188365254687	Not Significant
.gamma.-Sitosterol	4.00501953180088	0.51519060297185	1.5570880952687e-05	1.41751018849501	Significant
.gamma.-Tocopherol	2.73943542571146	0.242033340924748	0.0559877161406482	0.665937470010612	Not Significant
1(2H)-Naphthalenone, 3,4,5,6,7,8-hexahydro-	0.819739597973153	0.569157761274872	1.13088136491284e-06	1.5659969743513	Significant
1,2,3,5-Cyclohexanetetrol, (1.alpha.,2.beta.,3.alpha.,5.beta.)-	-1.66745702712629	-0.13681414413795	0.284970354642353	0.376434356774098	Not Significant
1,2,3-Benzenetriol	-2.45543630781309	-0.294959290797416	0.0189375634313977	0.811559445154406	Not Significant
1,2,3-Butanetriol	0.706001408634762	0.145721055290132	0.254470090102619	0.400941087357708	Not Significant
1,2:5,6-Dianhydrogalactitol	0.777968417066542	0.48116438325718	6.55385989765794e-05	1.32388947250507	Significant
1,2-Benzenediol, 3-methoxy-	-1.86515168492643	-0.24761777186863	0.0503902317363618	0.681302633338973	Not Significant
1,2-Benzenediol, 4-methyl-	-6.51370631130304	-0.559237261777736	1.89638147229201e-06	1.53870142774965	Significant
1,2-Cyclopentanedione	-6.92716719855989	-0.605308937302669	1.47803816751884e-07	1.66546435603466	Significant
1,2-Epoxy-5,9-cyclododecadiene	0.700026919546363	0.256341609984506	0.0425677230543623	0.705305651524288	Not Significant
1,2-Oxaborole, 2,3,4-triethyl-2,5-dihydro-5,5-dimethyl-	-1.96934060640367	-0.207320579252802	0.103023004721093	0.570427782805641	Not Significant
1,3,5-Benzenetriol	5.47688087841992	0.436097573962612	0.000353271602220963	1.19989136196208	Significant
1,3,5-Trioxane	-1.74471703840971	-0.255860523871786	0.0429713081570473	0.703981977407581	Not Significant
1,3-Benzenediol, 4-propyl-	-2.62397263337345	-0.192927727657017	0.129791723639544	0.530826878478515	Not Significant
1,3-Cyclohexanedione, 2-methyl-	0.664855115734948	0.325919680128581	0.00914192334303368	0.896744747571688	Not Significant
1,3-Dioxolan-4-one, 2-(1,1-dimethylethyl)-5-(1-methylethyl)-, (2S-cis)-	0.798936717931468	0.439815482393486	0.000310113267833447	1.21012092176044	Significant
1,3-Propanediol, 2-(hydroxymethyl)-2-nitro-	3.12330270701401	0.388078342968852	0.00167366230821911	1.06776987375033	Significant
1,4,2,5 Cyclohexanetetrol	0.0214924859006084	0.00387899960904313	0.975929747560874	0.0106727906822619	Not Significant
1,4-Benzenedimethanol	-0.323575076150637	-0.0436011557477463	0.73438015471356	0.119965469373992	Not Significant
1,4-Benzenediol, 2-methoxy-	-0.561255185315384	-0.122535148758608	0.33870448188945	0.337146719703599	Not Significant
1,4-Cyclohexanedione	0.760254127806233	0.365354318300935	0.00323623455941535	1.00524634109159	Significant
1,4-Dioxane, 2,3-dimethoxy-	0.752411255864235	0.345756604405975	0.00551057725473372	0.951324629482203	Not Significant
1,5-Anhydro-d-mannitol	0.216193542069911	0.0387385573681156	0.763083799092982	0.106586376847993	Not Significant
1,6,10,14,18,22-Tetracosahexaen-3-ol, 2,6,10,15,19,23-hexamethyl-, (all-E)-	-0.198966897307879	-0.0471783366309261	0.71349047660287	0.129807827364893	Not Significant
1,6,10,14,18,22-Tetracosahexaen-3-ol, 2,6,10,15,19,23-hexamethyl-, (all-E)-(.+/-.)-	-1.45763518979904	-0.129995065312631	0.309887159260142	0.35767214788426	Not Significant
1,6,10,14-Hexadecatetraen-3-ol, 3,7,11,15-tetramethyl-, (E,E)-	0.699552919104647	0.268199574131297	0.0335662315418571	0.737931993883647	Not Significant
1,6-Anhydro-.beta.-d-talopyranose	0.221861490500321	0.0513371349520069	0.689465996641843	0.141250464241463	Not Significant
10,13-Octadecadienoic acid, methyl ester	0.697178556450369	0.289360753335114	0.0214377573436329	0.796155468747022	Not Significant
11,14,17-Eicosatrienoic acid, methyl ester	0.709072276048666	0.302370340191095	0.0160136165183598	0.831950418829745	Not Significant
13-Docosen-1-ol, (Z)-	0.686269547787871	0.29632874790041	0.0183653191441028	0.815327408671217	Not Significant
13-Docosenamide, (Z)-	-6.95533617583199	-0.613264725814344	9.12438193773731e-08	1.68735414052948	Significant
15-Octadecenal	0.558730094046605	0.123870240363237	0.333427597055734	0.340820129003417	Not Significant
1-Decanol, 2-hexyl-	1.08533679546263	0.631692070556675	2.83172449553957e-08	1.73805566491383	Significant
1-Deoxy-d-altritol	-0.278087747167444	-0.0560891056787586	0.662385145121091	0.154325172673147	Not Significant
1H-Dicyclopenta[b,d]pyrrole, decahydro-, (3a.alpha.,4a.alpha.,7a.alpha.,7b.alpha.)-	0.644638724271805	0.191092080674941	0.133553152288274	0.525776226769104	Not Significant
1-Hexadecanol	2.48624874710255	0.62367491125217	4.75545703400513e-08	1.71599702306095	Significant
1H-Inden-1-one, 2,3-dihydrotetramethyl-	0.578752626508033	0.177455558106879	0.164111683725475	0.48825630780248	Not Significant
1H-Indol-4-ol	0.695597307713824	0.284611594347539	0.0237731984989095	0.783088496615083	Not Significant
1H-Pyrrole-2,5-dione, 3-ethyl-4-methyl-	-1.90847302660143	-0.33030882973452	0.00819568289443183	0.908821179574442	Not Significant
1H-Pyrrole-2-carboxylic acid	0.758953353539362	0.374404001940033	0.00250273173593167	1.03014589998704	Significant
1-Isopropyl-4,7-dimethyl-1,2,3,5,6,8a-hexahydronaphthalene	0.454986796459973	0.105921236038995	0.408681485282542	0.291434724152885	Not Significant
1-Naphthalenepropanol, .alpha.-ethenyldecahydro-2-hydroxy-.alpha.,2,5,5,8a-pentamethyl-, [1R-[1.alpha.(R*),2.beta.,4a.beta.,8a.	-0.297501546419498	-0.0486650736586393	0.704868605588297	0.133898478227388	Not Significant
1-Octadecyne	-0.663680191228218	-0.0957557790280528	0.455343618465597	0.263465194428164	Not Significant
1-Propionylethyl acetate	0.179172164424209	0.032548186507956	0.800085090540111	0.0895540130699634	Not Significant
2-((8Z,11Z)-Heptadeca-8,11-dien-1-yl)-4,5-dihydrooxazole	3.13060943291266	0.578850697622888	6.71217639798157e-07	1.59266639718334	Significant
2(3H)-Furanone, 5-dodecyldihydro-	0.528862988661052	0.199871128299519	0.116286522157195	0.549931149978762	Not Significant
2(3H)-Furanone, dihydro-3-hydroxy-4,4-dimethyl-, (.+/-.)-	0.138580818335642	0.0342667950102425	0.789764784855861	0.094282641752188	Not Significant
2-(3-Isopropyl-4-methyl-pent-3-en-1-ynyl)-2-methyl-cyclobutanone	-8.28006560689197	-0.488889381434086	4.79226328336059e-05	1.3451442538592	Significant
Dihydroactinolide	0.672569040698348	0.347372921670424	0.00528040538145136	0.955771811121347	Not Significant
Dihydroactinolide	-0.677869807196241	-0.100014338373695	0.43544915453734	0.275182316646497	Not Significant
2(5H)-Furanone	0.830816201104534	0.548671272175692	3.22993724677079e-06	1.50962986117597	Significant
2(5H)-Furanone, 4-methyl-5-(2-methyl-2-propenyl)-	0.663066430915197	0.278298802613728	0.0272077236181455	0.765719300537154	Not Significant
2,2,4-Trimethyl-3-(3,8,12,16-tetramethyl-heptadeca-3,7,11,15-tetraenyl)-cyclohexanol	0.623938279657269	0.241960433399468	0.0560640024635791	0.665736870156295	Not Significant
2,2'-Bioxirane	0.523345001018843	0.187837943077342	0.140422502689803	0.516822699331389	Not Significant
2,2-Dimethyl-3-(3,7,16,20-tetramethyl-heneicosa-3,7,11,15,19-pentaenyl)-oxirane	0.627294772125183	0.184160837751104	0.148499837823573	0.50670540636439	Not Significant
2,3-Bis(1-methylallyl)pyrrolidine	0.31774647381937	0.0511277852528696	0.69066833191133	0.14067445348006	Not Significant
2,3-Butanediol	-0.395525358265802	-0.0802111779982391	0.5320264345861	0.220695333703327	Not Significant
2,3-Butanediol, [R-(R*,R*)]-	0.360704429619345	0.119058476397566	0.35268950047388	0.327580903740715	Not Significant
2,3-Butanediol, [S-(R*,R*)]-	0.83255595873836	0.566557474466572	1.2970934009279e-06	1.55884247071224	Significant
2,4(1H,3H)-Pyrimidinedione, 5-hydroxy-	-2.50567400461815	-0.29975488838251	0.0169979342631425	0.82475418977432	Not Significant
2,4,5-Trihydroxypyrimidine	0.309867105950456	0.0801023419205638	0.532584925359145	0.220395879000367	Not Significant
2,4-Dihydroxy-2,5-dimethyl-3(2H)-furan-3-one	-9.60042454769208	-0.874970601256478	7.05694307455665e-21	2.40741918575411	Significant
2,4-Di-tert-butylphenol	2.2107531610605	0.396066660883731	0.00131251407047824	1.0897491605773	Significant
2,5-Dimethylfuran-3,4(2H,5H)-dione	-0.958412989220562	-0.171230214454115	0.17965573400362	0.471127718880686	Not Significant
2,5-Furandione, 3-methyl-	-0.96811085338797	-0.173922180515927	0.17280812894347	0.478534471445057	Not Significant
2,6,10,14,18-Pentamethyl-2,6,10,14,18-eicosapentaene	1.2582456839541	0.526466067824901	9.33970961499548e-06	1.44853382560527	Significant
2,6,10,14-Hexadecatetraen-1-ol, 3,7,11,15-tetramethyl-, acetate, (E,E,E)-	0.270618063499002	0.0558412895719466	0.663787197173566	0.153643324335361	Not Significant
2,6,10,15,19,23-Pentamethyl-2,6,18,22-tetracosatetraen-10,15-diol	-0.538864518711095	-0.090546722945423	0.480342203458537	0.249132848249922	Not Significant
2,6-Difluorobenzoic acid, tridec-2-ynyl ester	1.70517552121266	0.495809587245187	3.59703720628922e-05	1.36418470643565	Significant
2,6-Dimethoxyhydroquinone	-0.918070758333268	-0.115882586096799	0.365771214534887	0.318842668157784	Not Significant
2,7-Octadiene-1,6-diol, 2,6-dimethyl-	0.469353862141655	0.165329717882473	0.195348508238159	0.454892923526823	Not Significant
2-Butenoic acid, methyl ester	0.726790641849536	0.358594625779353	0.00390286551430799	0.986647529379649	Not Significant
2-Cyclohexen-1-ol	0.79947049862459	0.541643309791781	4.55729239519013e-06	1.49029292407719	Significant
2-Cyclohexen-1-ol, 3-bromo-	-2.79061391646614	-0.322017562817979	0.0100616162597845	0.886008350182889	Not Significant
2-Cyclohexen-1-one, 4-(3-hydroxy-1-butenyl)-3,5,5-trimethyl-	0.520012801042555	0.0628423612086033	0.624635338800994	0.172906273461564	Not Significant
2-Cyclohexen-1-one, 4-(3-hydroxy-1-butenyl)-3,5,5-trimethyl-, [R-[R*,R*-(E)]]-	0.278616750039225	0.0624148375297518	0.626998180149326	0.171729972560307	Not Significant
2-Cyclohexen-1-one, 4-(3-hydroxybutyl)-3,5,5-trimethyl-	-2.45117970932212	-0.197182291949613	0.121382587913061	0.542533008593415	Not Significant
2-Furancarboxylic acid	-2.89710496908967	-0.37302056032082	0.00260425394419208	1.02633945907156	Significant
2-Furanmethanol	0.402363159441881	0.102553736745679	0.42382272805792	0.282169290097044	Not Significant
2-Hexadecen-1-ol, 3,7,11,15-tetramethyl-, acetate, [R-[R*,R*-(E)]]-	0.827212672793602	0.546814402493823	3.54018980653326e-06	1.50452081672219	Significant
2-Hexadecene, 3,7,11,15-tetramethyl-, [R-[R*,R*-(E)]]-	1.0839952541615	0.583572555921526	5.17404686956713e-07	1.6056582534174	Significant
2-Hexenoic acid	1.18259050668657	0.242166670930907	0.0558484251889162	0.666304318010309	Not Significant
2-Hexenoic acid, (E)-	0.654271785844726	0.25482415946159	0.0438514385495599	0.701130494670955	Not Significant
Oxindole	-1.0032323866356	-0.150774628479786	0.238187498672831	0.414845633448645	Not Significant
2H-Pyran-2,6(3H)-dione	-5.76257384048163	-0.586113112886583	4.49026637950636e-07	1.61264841465412	Significant
2-Hydroxy-5-methylisophthalaldehyde	-3.64123020304504	-0.18327247862265	0.150502146574571	0.504261149601238	Not Significant
2-Hydroxy-gamma-butyrolactone	-5.9157900364341	-0.640594762746528	1.56446270669406e-08	1.76255078732358	Significant
2-Hydroxyhexadecanoic acid	0.816575577583352	0.521318918864772	1.18208090772277e-05	1.43437181245791	Significant
2-Methoxy-4-vinylphenol	-2.79638911041328	-0.327206712526805	0.00885507161030533	0.900285925393802	Not Significant
2-Methylpentyl formate	0.535184873566153	0.161383172813563	0.206377182466581	0.444034286330676	Not Significant
2-Methyltetracosane	1.19641197290836	0.502819143538807	2.67282086433819e-05	1.38347100049016	Significant
2-Octenoic acid, 4,5,7-trhydroxy	0.415294960694707	0.11513413106137	0.368896605240656	0.316783347525322	Not Significant
2-Oxopentanedioic acid	0.538845837702803	0.210592443813642	0.0975821732722108	0.579430084718005	Not Significant
2-Pentadecanone, 6,10,14-trimethyl-	-5.186089097135	-0.413573779468277	0.000754119910824421	1.1379187483408	Significant
2-Propanol, 1-hydrazino-	0.827676854384091	0.556237269403856	2.21002740758985e-06	1.53044716276335	Significant
2-Propanone, 1-(4-hydroxy-3-methoxyphenyl)-	0.206006404445548	0.0573493627241068	0.655273004174713	0.157792680022075	Not Significant
2-Propanone, 1-hydroxy-3-(4-hydroxy-3-methoxyphenyl)-	-1.92338696996501	-0.166131388967662	0.193160720943095	0.457098664323571	Not Significant
2-Propenoic acid, 3-(4-hydroxy-3-methoxyphenyl)-	-1.76985974864853	-0.191451834710266	0.132809573614802	0.526766064331133	Not Significant
2-Propenoic acid, 3-phenyl-	0.553356458103894	0.199774471823727	0.116466825169997	0.549665206581445	Not Significant
3(2H)-Furanone, 4-hydroxy-5-methyl-	-1.31334046618626	-0.195418045621952	0.124817716812335	0.537678810690642	Not Significant
3,3-Dimethyl-4-phenyl-4-penten-2-one	0.655871398872712	0.248054682073741	0.0499723214987497	0.682504760597565	Not Significant
3,4,5-Trimethoxyphenol	0.111902111768372	0.0130825151629724	0.918943854384636	0.0359956071164346	Not Significant
3,4-Dimethoxy-6-methylpyrocatechol	-0.185257797373252	-0.0364939592573823	0.776444143351451	0.100410525284149	Not Significant
3,5-Decadiene, 2,2-dimethyl-, (Z,Z)-	0.729210658893202	0.385283828772796	0.0018196367887515	1.06008096731074	Significant
3,5-Dimethoxy-4-hydroxybenzyl alcohol	0.469462064119563	0.0851643446499288	0.506919462848677	0.234323618368425	Not Significant
3,5-Dimethoxy-4-hydroxycinnamaldehyde	0.148783727499842	0.0332447349749124	0.795898080568325	0.0914705164824784	Not Significant
3,5-Octadiene, 4,5-diethyl-, (E,Z)-	-0.205568086781761	-0.0452595135294022	0.724670924031075	0.124528322496908	Not Significant
3,7,11,15-Tetramethyl-2-hexadecen-1-ol	6.93813668462302	0.663506471126838	3.09965126919482e-09	1.82559071832693	Significant
3,7,11,15-Tetramethylhexadecane-1,2,3-triol	0.757224879658855	0.369097858165192	0.0029123676418721	1.01554642395027	Significant
3-Acetoxy-3-hydroxypropionic acid, methyl ester	-4.18956782350036	-0.381515741915865	0.00203450314212889	1.049713345153	Significant
3-Aminocoumarin, N,N-dimethyl-	1.14116082422894	0.522914368434736	1.09928772151409e-05	1.43876157812446	Significant
3-Butene-1,2-diol	-1.08813825088684	-0.174239068119788	0.17201475126015	0.47940636507916	Not Significant
3-Butylindolizidine	0.46573563648519	0.1116839779156	0.383512062789315	0.307290497291281	Not Significant
3-Deoxy-d-mannoic lactone	9.40409350483709	0.773248687620154	1.1127495106545e-13	2.12753859759715	Significant
3-Hydroxy-4-methoxybenzoic acid	-3.63000294249122	-0.378748139973115	0.00220649080111101	1.04209848585837	Significant
3-Methylmannoside	0.350530538862175	0.0399208954614378	0.756073562569827	0.109839495759445	Not Significant
3-O-Methyl-d-glucose	3.36524860546322	0.149016451687978	0.243768908807263	0.410008135440748	Not Significant
4-(4-Hydroxy-3-methoxystyryl)-2,6-dimethoxyphenol	-0.215291620297272	-0.043050428641736	0.737613779291169	0.118450183032691	Not Significant
4,8,12,16-Tetramethylheptadecan-4-olide	0.070857281009903	0.00984021520714137	0.938987841824495	0.0270746501055037	Not Significant
4,9,13,17-Tetramethyl-4,8,12,16-octadecatetraenal	0.618210550000898	0.281414092087348	0.025463963535412	0.774290797267676	Not Significant
4-Acetyl-1-methylcyclohexene	0.645407261380616	0.253396716117967	0.0450879412763183	0.697202986150004	Not Significant
4-Ethylcatechol	-2.95160989696307	-0.312937328111843	0.0125181645170489	0.861024732206114	Not Significant
Pyranone	-4.86938318860504	-0.60775293408924	1.27627540321512e-07	1.67218883882924	Significant
4H-Pyran-4-one, 3,5-dihydroxy-2-methyl-	-5.06553350642125	-0.641857357758584	1.43596790661329e-08	1.76602472742111	Significant
4-Hydroxy-2-methoxybenaldehyde	0.738781083362223	0.320631983528541	0.0104069831522363	0.882196027620295	Not Significant
4-Hydroxy-3-methoxybenzyl alcohol	0.812017027132411	0.504619309203814	2.47393595200356e-05	1.38842402788702	Significant
4-O-Methylmannose	-0.176960628676656	-0.0130845684095365	0.91893117573538	0.0360012564778699	Not Significant
5,5,8a-Trimethyl-3,5,6,7,8,8a-hexahydro-2H-chromene	-0.722783226915397	-0.0534712816672005	0.677253246922509	0.147122416670485	Not Significant
5,9,13,17-Tetramethyl 4,8,12,16-octadecatetraenoic acid	1.22222037495122	0.592706421918392	3.09059792196197e-07	1.63078943406436	Significant
5,9,13-Pentadecatrien-2-one, 6,10,14-trimethyl-, (E,E)-	0.269082367321188	0.0706369990973159	0.582234009066972	0.194352663514379	Not Significant
5,9-Undecadien-2-one, 6,10-dimethyl-	-0.213743091827138	-0.0373855528016583	0.771129217313635	0.10286368131168	Not Significant
5,9-Undecadien-2-one, 6,10-dimethyl-, (E)-	0.824516864724555	0.573409315088501	9.01443971580754e-07	1.5776948213481	Significant
5-Hydroxymethylfurfural	-12.1924180636012	-0.870791022720586	1.80554366423694e-20	2.39591937359902	Significant
5-Oxotetrahydrofuran-2-carboxylic acid	0.590748928570204	0.193123404552744	0.129395540678438	0.531365269496803	Not Significant
6,9-Octadecadienoic acid, methyl ester	0.626649995679631	0.20191657907299	0.112520880883791	0.555559061852027	Not Significant
6-Azacytosine	0.784015444897567	0.423217226253307	0.000548563077550168	1.16445200417104	Significant
6-Hydroxy-4,4,7a-trimethyl-5,6,7,7a-tetrahydrobenzofuran-2(4H)-one	-4.10707847345646	-0.205269165712899	0.106552472945192	0.564783464805942	Not Significant
6-Methyl-6-(5-methylfuran-2-yl)heptan-2-one	0.524373995222371	0.129434851713634	0.311994697911247	0.356130760134306	Not Significant
6-Octadecenoic acid, methyl ester, (Z)-	0.533526616850296	0.157242894390591	0.218413600807419	0.432642605632474	Not Significant
6-Oxa-bicyclo[3.1.0]hexan-3-one	0.0615818619786877	0.0122942847889352	0.923812575316422	0.0338268474775091	Not Significant
7-Hexadecenal, (Z)-	0.636295560822677	0.179819614625351	0.158475511818614	0.494760840652615	Not Significant
7-Hydroxycadalene	0.560357738559773	0.174543385883303	0.171255348935632	0.48024367369433	Not Significant
7-Tetradecenal, (Z)-	-0.0846014889319238	-0.0107799069534673	0.933174207417036	0.0296601449044734	Not Significant
8,11-Octadecadienoic acid, methyl ester	0.671836109352364	0.280567157171628	0.0259284288805038	0.771960516270506	Not Significant
8-Nonenoic acid	-0.0704299424437541	-0.010664498498268	0.933888029186578	0.029342606773654	Not Significant
9-(2',2'-Dimethylpropanoilhydrazono)-3,6-dichloro-2,7-bis-[2-(diethylamino)-ethoxy]fluorene	1.17702844780758	0.54094833402635	4.71312663493461e-06	1.48838074784072	Significant
9(E),11(E)-Conjugated linoleic acid	0.694105049535375	0.244543787627445	0.0534119250649408	0.672844785008633	Not Significant
9,11-Octadecadienoic acid, methyl ester, (E,E)-	0.797178415755747	0.477263139852068	7.65472315091003e-05	1.31315547960488	Significant
9,12,15-Octadecatrienoic acid, (Z,Z,Z)-	-3.17897037074109	-0.228132070823191	0.0721331337533463	0.627689117093635	Not Significant
9,12,15-Octadecatrienoic acid, 1-methylethyl ester, (Z,Z,Z)-	-0.393225800100414	-0.0685044522709007	0.593703918658809	0.188485113065188	Not Significant
9,12,15-Octadecatrienoic acid, ethyl ester, (Z,Z,Z)-	-1.37893227942901	-0.10901903755023	0.395034355932528	0.299958104002558	Not Significant
9,12,15-Octadecatrienoic acid, methyl ester, (Z,Z,Z)-	0.195567813993363	0.0210353628818048	0.870016405659223	0.0578773002295567	Not Significant
9,12-Octadecadienoic acid (Z,Z)-	-5.31550369297768	-0.606174794005	1.40334596140568e-07	1.66784669897774	Significant
9,12-Octadecadienoic acid (Z,Z)-, 2,3-dihydroxypropyl ester	1.16244040318631	0.10152126146373	0.42852832017858	0.279328508019323	Not Significant
9,12-Octadecadienoic acid (Z,Z)-, methyl ester	1.26139424547565	0.153414190388966	0.229974364196496	0.422108199725753	Not Significant
9,12-Octadecadienoic acid (Z,Z)-, phenylmethyl ester	-0.344554518993056	-0.0615777095904703	0.631635631140954	0.169426674759143	Not Significant
9,12-Octadecadienoic acid, ethyl ester	0.813063345226256	0.524777972809603	1.00942242567368e-05	1.44388915260555	Significant
9,19-Cyclolanostan-3-ol, 24-methylene-, (3.beta.)-	1.51377842816869	0.41606614608542	0.000695201765556104	1.14477631727332	Significant
9-Hexadecenoic acid, 9-octadecenyl ester, (Z,Z)-	1.34076489102266	0.529473482581039	8.12409797451171e-06	1.45680851274682	Significant
9H-Pyrido[3,4-b]indole, 1-methyl-	0.720889644313332	0.302486892747634	0.0159709140154526	0.832271104873776	Not Significant
9-Octadecenamide, (Z)-	6.14723696615336	0.550057587945798	3.01508555767208e-06	1.51344421011258	Significant
9-Octadecenoic acid (Z)-, 2,3-dihydroxypropyl ester	0.566324874743709	0.191846239556021	0.131997971377191	0.527851241125943	Not Significant
Acorenone B	0.230480771579197	0.0496234680005523	0.69933014760635	0.136535431883804	Not Significant
Adenosine 3',5'-cyclic monophosphate	0.79381186680763	0.3869902520048	0.00172920234078145	1.06477606909113	Significant
Ajmalicine	-4.50372197211912	-0.313712362215326	0.0122899765388939	0.863157183248078	Not Significant
Akuammigine	0.0743023118136464	0.0160188677593326	0.900834145865285	0.0440747717951851	Not Significant
Allo-Inositol	0.444330378026477	0.101929351286531	0.426664884913063	0.280451338052141	Not Significant
Aspirin methyl ester	0.703642563073683	0.319234037714929	0.0107658092660495	0.878349679448709	Not Significant
Azelaic acid	0.46632080156962	0.0839990048664846	0.512771295174767	0.231117269093881	Not Significant
Benzaldehyde, 2-hydroxy-4-methyl-	-6.12472142177133	-0.386673029602082	0.00174570267536055	1.06390325428186	Significant
Benzaldehyde, 3-benzyloxy-2-fluoro-4-methoxy-	-0.23494271833673	-0.0438540418483704	0.732896853515753	0.12066126743804	Not Significant
Benzaldehyde, 4-hydroxy-	0.856485691664898	0.639555863281185	1.67827758966917e-08	1.75969232956358	Significant
Benzaldehyde, 4-hydroxy-3,5-dimethoxy-	0.481431474964806	0.105964128082521	0.408490679138003	0.291552738550573	Not Significant
Benzeneacetaldehyde	0.204704487434222	0.0533547182786303	0.677918189269577	0.146801700822893	Not Significant
Benzeneethanol, 4-hydroxy-	-0.207383402175575	-0.0402245426163013	0.754276329281128	0.110674959242753	Not Significant
Benzofuran, 2,3-dihydro-	-2.37663231935202	-0.499223013881595	3.11523539887326e-05	1.37357650629938	Significant
Benzoic acid	-8.52964362340759	-0.793005692438863	9.44519081860413e-15	2.18189858681884	Significant
Benzoic acid, 2,3-dihydroxy-, methyl ester	-0.0383667262470462	-0.00765622362668153	0.952511385853183	0.0210655530858165	Not Significant
Benzoic acid, 2,5-dihydroxy-, methyl ester	0.191501892832332	0.0466428098503989	0.716604928295056	0.128334363634712	Not Significant
Benzoic acid, 2-hydroxy-3-methoxy-, methyl ester	0.49273407447897	0.113527602351595	0.375659618333118	0.31236309839601	Not Significant
Benzoic acid, 2-methoxy-	-0.387923013982437	-0.0891453989034673	0.487189560175657	0.245277205124064	Not Significant
Benzoic acid, 3-hydroxy-	0.538936917109129	0.204255069416755	0.10833139857109	0.561993251196441	Not Significant
Benzoic acid, 4-formyl-, methyl ester	0.714414976877431	0.291316076776546	0.0205344553781442	0.801535401696198	Not Significant
Benzoic acid, 4-hydroxy-	-3.05905769234483	-0.299722151505921	0.01701057554523	0.824664116593954	Not Significant
Benzyl .beta.-d-glucoside	-13.5121706110031	-0.912583127494602	2.25904440890181e-25	2.51090736828311	Significant
Benzyl alcohol	-0.264412917028939	-0.042650706087392	0.739963615492781	0.117350374942083	Not Significant
Benzyl chloride	0.730319401736311	0.349567070897466	0.00498151292784847	0.961808856180924	Not Significant
Bicyclo[3.2.0]heptan-2-one, 6-hydroxy-5-methyl-6-vinyl-	-0.508741718286937	-0.0989833681134564	0.440220081972203	0.272345675528641	Not Significant
Bis(2-ethylhexyl) phthalate	-6.58224664299774	-0.648611365063174	9.01792462962419e-09	1.7846078966641	Significant
Butane, 1,2:3,4-diepoxy-, (.+/-.)-	0.669808224264451	0.252228564832821	0.0461210361746463	0.69398890122911	Not Significant
Butanedioic acid, 2-hydroxy-2-methyl-, (S)-	0.255654993593165	0.062872439199743	0.624469244751823	0.172989030908311	Not Significant
Butanedioic acid, monomethyl ester	-0.608480482386943	-0.113604385577324	0.37533469463794	0.312574361963608	Not Significant
Butanoic acid, 2-methyl-, 2-methoxy-4-(2-propenyl)phenyl ester	-6.27130538320706	-0.518932114454194	1.31682804151171e-05	1.42780469040556	Significant
Butanoic acid, 3-hydroxy-	0.781232839807987	0.416455391705798	0.000686386544795819	1.14584729882758	Significant
Butyl 9,12,15-octadecatrienoate	-6.07815928659941	-0.447924518585848	0.000232182488088254	1.23243235631542	Significant
Butyl 9,12-octadecadienoate	0.372531625152917	0.0984679518522132	0.442616144965658	0.270927544457511	Not Significant
Butylsyringone	0.483799494961787	0.125587237862879	0.326717742360955	0.345544325126799	Not Significant
Butyrovanillone	0.543723996287075	0.156731234507177	0.219934524930845	0.431234809966951	Not Significant
Campesterol	4.64798043395316	0.412367237879623	0.000784234820076118	1.13459903523871	Significant
Carbonic acid, 2-dimethylaminoethyl neopentyl ester	1.01582618229168	0.690772860468595	3.72364097725076e-10	1.90061224331682	Significant
Caryophyllene	0.798914653745387	0.466080260373703	0.000118242777335891	1.28238658454768	Significant
Caryophyllene oxide	0.649753596796278	0.192630712041592	0.130394838871165	0.530009661202854	Not Significant
Catechol	-1.83838699654766	-0.16623483338359	0.192879701378434	0.457383284253894	Not Significant
Cholesta-3,5-dien-7-one	0.64902715615187	0.217459559486062	0.0868926568559421	0.59832446356552	Not Significant
Ciliaphylline	4.78130613130772	0.458121125406072	0.000159685062563904	1.26048759251804	Significant
cis-11-Eicosenamide	1.17828352975156	0.558410561843018	1.97837238006917e-06	1.53642682185907	Significant
cis-Sinapyl alcohol	1.52501941066149	0.470867690023406	9.83394015048885e-05	1.2955588556761	Significant
cis-Z-.alpha.-Bisabolene epoxide	0.669036674176249	0.282475506251412	0.0248918051128578	0.777211202614929	Not Significant
?-Corynantheidine	2.01823136056461	0.0950576708136291	0.458651850867785	0.261544399481771	Not Significant
Speciocilatine	19.2398497062208	0.834414529889655	1.99528844691383e-17	2.29583204880677	Significant
Corynan-16-carboxylic acid, 16,17-didehydro-9,17-dimethoxy-, methyl ester, (3.beta.,16E)-	14.4742598735857	0.787305299353124	1.97632952465112e-14	2.16621436193033	Significant
Corynan-16-carboxylic acid, 16,17-didehydro-9,17-dimethoxy-, methyl ester, (3.beta.,16E,20.beta.)-	15.4299569403094	0.690389653332816	3.84234425561853e-10	1.89955787622212	Significant
Isorhynchophylline	-13.7164494458293	-0.551602750587838	2.79139702324856e-06	1.5176956148846	Significant
Crotonyl isothiocyanate	0.729107578110132	0.385085301241175	0.00183042854957215	1.05953473297117	Significant
Cycloheptadecanol	-3.22615718655423	-0.363869142871572	0.00337333807111583	1.00115998685555	Significant
Cyclohexanamine, N-3-butenyl-N-methyl-	0.367324425582837	0.109902811959778	0.391190796804305	0.302389746238731	Not Significant
Cyclohexane, (1-methylethylidene)-	0.294920851225372	0.0859055176583447	0.503215499604606	0.236362903023087	Not Significant
Cyclohexane, (2-ethyl-1-methylbutylidene)-	0.288212313380833	0.0678349872604395	0.597325319490764	0.186643127850987	Not Significant
Cyclohexene, 1-methyl-3-(formylmethyl)-	-3.92135116841913	-0.416564974038056	0.000683923179342128	1.14614880679679	Significant
Cyclopentane, 1-hexyl-3-methyl-	1.80546435202532	0.555698604105292	2.27124791191359e-06	1.52896506362471	Significant
Cyclopentaneacetaldehyde, 2-formyl-3-methyl-.alpha.-methylene-	-0.206039624374875	-0.0291365520090895	0.82067161143998	0.0801671441448162	Not Significant
Cyclopropane, (bromomethyl)-	0.488561069360544	0.159812327310753	0.210887318947286	0.439712216999559	Not Significant
Cyclopropanebutanoic acid, 2-[[2-[[2-[(2-pentylcyclopropyl)methyl]cyclopropyl]methyl]cyclopropyl]methyl]-, methyl ester	1.1359901359113	0.548884289697498	3.19601848982948e-06	1.51021596368977	Significant
Cyclotrisiloxane, hexamethyl-	0.180306248907327	0.0477730707085591	0.710037145187357	0.131444195748996	Not Significant
D-Allose	-6.35614173502962	-0.368855367883963	0.0029324374798452	1.01487922924161	Significant
Decane, 2,3,5,8-tetramethyl-	0.786415867701801	0.453998028579307	0.000186043392368659	1.24914318575601	Significant
Decanedioic acid, bis(2-ethylhexyl) ester	-0.308498118210235	-0.0669610556644455	0.602067438113591	0.184238567414086	Not Significant
D-Fructose, 3-O-methyl-	-2.04571071982692	-0.144531137844225	0.258411265922079	0.397667114398358	Not Significant
D-Glucuronic acid, .gamma.-lactone	0.343647941193988	0.0755282094906315	0.556315368744206	0.207810479954747	Not Significant
Dichloroacetic acid, tridec-2-ynyl ester	-0.305419096194406	-0.0396849913664543	0.757470726183653	0.109190422472358	Not Significant
Dimethyl (S)-(-)-malate	0.626283359691094	0.207223056453671	0.103188714248692	0.570159455781465	Not Significant
Dimethylamine	0.698673333087214	0.374514218168617	0.00249479754029291	1.03044915207676	Significant
dl-.alpha.-Tocopherol	3.97237794541821	0.411999382493271	0.000793630479461808	1.13358690738731	Significant
D-Limonene	0.286907382831439	0.0798272211254483	0.533997992720836	0.21963890376073	Not Significant
D-Mannonic acid, .gamma.-lactone	0.771659035243612	0.336272710485187	0.00704746279092293	0.925230371974835	Not Significant
Dodecanoic acid	-2.04549373563764	-0.291376937553835	0.0205068670081906	0.801702855782878	Not Significant
Dotriacontane	0.72266285366706	0.304011928111257	0.0154211046322012	0.836467130875182	Not Significant
E-10,13,13-Trimethyl-11-tetradecen-1-ol acetate	0.24632807765969	0.0555913209644161	0.665202591054381	0.152955553545416	Not Significant
Eicosane	3.76842227645533	0.719674725769803	3.01278458682922e-11	1.98013366372831	Significant
Eicosanoic acid	-1.84584249696697	-0.255043582902824	0.0436638655296045	0.701734222615038	Not Significant
Eicosanoic acid, 2-hydroxy-1-(hydroxymethyl)ethyl ester	0.74704831779929	0.37630927874743	0.00236869592142204	1.03538813319317	Significant
Erucic acid	0.55919610188314	0.124136212208354	0.332382569545862	0.341551931559853	Not Significant
Ethanamine, 2-methoxy-N-(2-methoxyethyl)-N-methyl-	-12.8670589758098	-0.892818952793286	8.42209066936588e-23	2.45652765164095	Significant
Ethanamine, N-ethyl-N-nitroso-	-0.0477760328260968	-0.0081268742306128	0.949595801200732	0.022360514644598	Not Significant
Ethane, 1,1,1-triethoxy-	-0.537877805609899	-0.11291337943114	0.378264919210181	0.310673107851289	Not Significant
Ethane, fluoro-	-0.938421980090574	-0.13385631595535	0.295611028567247	0.368296103551957	Not Significant
Ethanol, 2,2-diethoxy-	0.606357580983218	0.189137383774768	0.137648333695086	0.520398017703503	Not Significant
Ethoxyacetaldehyde diethylacetal	-0.488288274838572	-0.0921951846546619	0.472353188954647	0.253668473035605	Not Significant
Ethyl .alpha.-d-glucopyranoside	2.45078400561759	0.155012199893983	0.225098626350191	0.426505008870964	Not Significant
Ethyl 2,2-diethoxypropionate	0.826673413903253	0.537897451766847	5.45793216973602e-06	1.47998646296479	Significant
Ethyl orthoformate	0.5851709034565	0.214654635044653	0.091141736718157	0.590606914078553	Not Significant
Ethyl propionylacetate	0.78564476477274	0.434143452432915	0.000378088177209016	1.19451473598729	Significant
Eugenol	-5.47257904013472	-0.496042516004676	3.56208466264122e-05	1.36482559329939	Significant
Formamide, N-methoxy-	-1.77140888893086	-0.248911721673604	0.0491607822470924	0.684862843912247	Not Significant
Formic acid, 2-propylphenyl ester	-0.955049431479924	-0.136072822073346	0.287613195967596	0.374394662001969	Not Significant
Mitraphylline	-15.0328423174989	-0.569288784483376	1.12305941907649e-06	1.56635747536183	Significant
Fumaric acid, 2,4-dimethylpent-3-yl ethyl ester	0.567065316680027	0.234882012006286	0.0638821639035452	0.646261098693427	Not Significant
Fumaric acid, 2-chlorophenyl ethyl ester	0.494790745060527	0.18848886032312	0.139027667302611	0.51861365169433	Not Significant
Fumaric acid, ethyl 2-methylallyl ester	-0.247829613976341	-0.0609560068957437	0.635088871419912	0.167716104149147	Not Significant
Furan, 2,5-diethoxytetrahydro-	-1.77987905870042	-0.251850119919693	0.0464598661736389	0.692947637050284	Not Significant
Furaneol	-3.59166400897795	-0.440250143357818	0.00030539523990741	1.2113168603935	Significant
Galactoseptanoside, methyl 2,3,4,5-tetra-O-methyl-, .alpha.-D-	-0.173282887514773	-0.022194164507211	0.862923145815354	0.0610656602287152	Not Significant
Glyceraldehyde	-0.171769413846523	-0.0255845721269247	0.842233576158364	0.0703941249102764	Not Significant
Glycerin	1.06142259209282	0.225663485518605	0.0753551227628937	0.620896980745971	Not Significant
Glycine, N-(ethoxycarbonyl)-, ethyl ester	-5.424820271491	-0.576308436368305	7.70883861483606e-07	1.58567154671557	Significant
Heneicosane	6.969132278817	0.796410399794859	6.01011311282252e-15	2.19126639620459	Significant
Heptadecane	8.03385037570697	0.72867084214976	1.29102694863935e-11	2.00488583613191	Significant
Heptadecanoic acid	0.470542261928277	0.122580646953078	0.33852379681228	0.337271904739675	Not Significant
Heptadecanoic acid, heptadecyl ester	1.61150338133916	0.470997648605655	9.78448736275632e-05	1.29591642744343	Significant
Hexadeca-2,6,10,14-tetraen-1-ol, 3,7,11,16-tetramethyl-	0.141815722523687	0.0320322653518913	0.803189957864902	0.0881344928167538	Not Significant
Hexadecanamide	1.32338165917914	0.195640036726941	0.124381461642732	0.538289603378362	Not Significant
Hexadecane	6.91110552048008	0.641813537726368	1.44025495864679e-08	1.76590415972875	Significant
Hexadecanoic acid, 2-hydroxy-1-(hydroxymethyl)ethyl ester	-1.52731135208608	-0.250692681974951	0.0475088467908424	0.689763029121182	Not Significant
Hexadecanoic acid, ethyl ester	1.97201057014264	0.468442400415239	0.00010800078435525	1.28888584434825	Significant
Hexadecanoic acid, hexyl ester	2.08971283849678	0.569736319069236	1.09672304033592e-06	1.56758883484607	Significant
Hexadecanoic acid, methyl ester	0.156558406481768	0.0237195266657237	0.853602586664028	0.0652625853829472	Not Significant
Homovanillyl alcohol	-2.20259090108268	-0.283944329518926	0.0241179660349695	0.781252565044269	Not Significant
Humulane-1,6-dien-3-ol	0.534510340048109	0.171960184496067	0.177779762461851	0.473136179372384	Not Significant
Hydroquinone	-2.16873574796638	-0.292078424894479	0.02019114932391	0.803632948153987	Not Significant
Indole	1.11907219269147	0.316897470417445	0.0113895241375912	0.871920781228939	Not Significant
Inositol	0.459928502462857	0.118037795588802	0.356861907125009	0.324772573314502	Not Significant
Isofraxidin	-0.69917528726454	-0.0998349996147259	0.436276967928528	0.274688878845878	Not Significant
Isopaynantheine	11.2361247162917	0.615405516194258	7.99543207615317e-08	1.693244372528	Significant
l-Gala-l-ido-octitol	0.188683983132542	0.0337537066769732	0.79284222220713	0.0928709158087958	Not Significant
Lidocaine	0.83543292836457	0.574580849782043	8.4636702560719e-07	1.58091821547581	Significant
Limonene	0.717592963502061	0.314385905753928	0.012094596704268	0.865010390241482	Not Significant
Linoleyl acetate	0.298605154386475	0.067389813122797	0.599738850243652	0.185418262971615	Not Significant
L-Lactic acid	-0.886940799583943	-0.216193754026147	0.0887904568439055	0.594841690149754	Not Significant
l-Pantoyl lactone	1.08844664564412	0.594160480787203	2.84300054773745e-07	1.63479017330402	Significant
Lupeol	1.51922533712051	0.460497208828333	0.000146097643315833	1.26702521653591	Significant
Maltol	-6.01796656519026	-0.716124251225634	4.17186483242555e-11	1.97036478632387	Significant
Megastigmatrienone	-6.0368528296777	-0.471481591414026	9.60234016778841e-05	1.29724796155442	Significant
Methoxyacetic acid, 2-methylpropyl ester	0.423042056506029	0.109505639876887	0.392915361950874	0.301296955588365	Not Significant
Methyl (Z)-5,11,14,17-eicosatetraenoate	8.85987638618603	0.732751194406427	8.69287328812434e-12	2.01611263425888	Significant
Methyl 2-furoate	0.603414770294652	0.197143412146526	0.121457504783439	0.542426033589049	Not Significant
Methyl 4-O-methyl-d-arabinopyranoside	0.143102478426638	0.0264896592031206	0.83672770181987	0.0728844074282071	Not Significant
Methyl salicylate	-6.00554254687443	-0.481800017021597	6.38900024173159e-05	1.32563837345942	Significant
Methyl stearate	3.00713298827693	0.462782765007246	0.00013403731591432	1.27331376130225	Significant
Mitragynine	25.8751204659469	0.830907798534607	3.58095787927329e-17	2.2861835276664	Significant
Myo-Inositol	0.533078146825218	0.133185665434256	0.298059280094048	0.366450856489828	Not Significant
Myo-Inositol, 4-C-methyl-	2.1105590590025	0.175233809540593	0.169541529992643	0.482143325130012	Not Significant
Neophytadiene	-0.0378949780198556	-0.00390114361634697	0.97579237895129	0.0107337183385238	Not Significant
Neric acid	0.432291848631007	0.144470563837668	0.258612993218485	0.397500449340886	Not Significant
n-Hexadecanoic acid	-2.58982075810855	-0.467714823977444	0.000111064999104874	1.28688396968763	Significant
Nonadecane	1.02363234968494	0.678821583426772	9.6918942431457e-10	1.86772915718406	Significant
n-Propyl 9,12-octadecadienoate	2.08594544641947	0.252000850285357	0.0463246699630483	0.693362360897752	Not Significant
Octacosane	0.790208561887449	0.445623509698122	0.0002522402873468	1.22610129452324	Significant
Octacosane, 2-methyl-	1.08596775565475	0.652687446904229	6.77220702997524e-09	1.79582294504718	Significant
Octacosanol	5.89914794667685	0.60216394729835	1.7820750645411e-07	1.65681114041286	Significant
Octadec-9-en-1-al dimethyl acetal	0.61866328712387	0.185698536091332	0.145080950311051	0.510936273642504	Not Significant
Octadecanal	0.713061209377174	0.137905846246021	0.281107645911725	0.379438097238436	Not Significant
Octadecanamide	1.5363884173515	0.310536034224234	0.0132485354473182	0.854417743391447	Not Significant
Octadecane	0.434125439131484	0.131135520964436	0.305625135246295	0.360810030245923	Not Significant
Octadecane, 5-methyl-	1.19081141638453	0.649772159447232	8.31527480873211e-09	1.78780173959652	Significant
Octadecanoic acid	-8.61232635097382	-0.766349381505655	2.48585725352858e-13	2.10855564904484	Significant
Octadecanoic acid, 2,3-dihydroxypropyl ester	-4.71468078690261	-0.489898575267507	4.59766365765587e-05	1.34792097869228	Significant
Octane, 2-cyclohexyl-	1.09706700276869	0.622242935659376	5.20879727387917e-08	1.71205704437976	Significant
Octyl-.beta.-D-glucopyranoside	0.265879134876956	0.0606716939305203	0.636670673532078	0.166933837309262	Not Significant
Oleic Acid	0.558370435080896	0.167661327954336	0.189034288264896	0.461308182293962	Not Significant
Oxayohimban-16-carboxylic acid, 16,17-didehydro-19-methyl-, methyl ester, (19.alpha.,20.alpha.)-	0.764692779588394	0.359090969715644	0.0038500750460918	0.988013184309361	Not Significant
Oxazole, 2-(8Z,11Z,14Z)-8,11,14-heptadecatrien-1-yl-4,5-dihydro-	1.32657698792633	0.416473509036262	0.000685978720757403	1.1458971473698	Significant
Oxazolidin-2-one	0.82492772366091	0.606135419220233	1.40666389841986e-07	1.66773836206659	Significant
Oxazolidine, 2,2-diethyl-3-methyl-	0.327791245805898	0.114424003976795	0.371876872947536	0.314829483515177	Not Significant
Oxime-, methoxy-phenyl-_	0.566280699924359	0.168041631403736	0.188018472100177	0.462354560102746	Not Significant
Oxirane, (methoxymethyl)-	0.0936467813680133	0.022601827528588	0.860430288306727	0.062187315947863	Not Significant
Oxirane, [(2-propenyloxy)methyl]-	1.23872472637144	0.538307001301607	5.35193268419149e-06	1.48111330929092	Significant
Oxirane, 2,2-dimethyl-3-(3,7,12,16,20-pentamethyl-3,7,11,15,19-heneicosapentaenyl)-, (all-E)-	0.571096146028065	0.214818606337323	0.0908889417807521	0.591058069392023	Not Significant
Palmitoleamide	1.49914092425334	0.135402307588669	0.290017450092502	0.372549789234336	Not Significant
Pantolactone	-1.43760274133724	-0.212296994294793	0.094837788868988	0.584120033758026	Not Significant
Paynantheine	23.1248510934615	0.956668022161966	2.1879143288772e-34	2.63220381078273	Significant
Pentadecane	0.505211003705117	0.157806526942764	0.216746733839614	0.43419340038817	Not Significant
Pentadecanoic acid	-1.80061583871628	-0.18347194454592	0.150050824282818	0.504809965858487	Not Significant
Pentanal	0.0806898735197426	0.0162580132414939	0.8993613245705	0.0447327635278387	Not Significant
Pentatriacontane	3.93923484275882	0.527149377218823	9.04950396675536e-06	1.45041390265286	Significant
Phenol, 2,6-dimethoxy-	-0.466045443476615	-0.053041822237445	0.679704331131906	0.14594078968872	Not Significant
Phenol, 2,6-dimethoxy-4-(2-propenyl)-	0.448959151582371	0.13338930868501	0.29731447538607	0.367011166365623	Not Significant
Phenol, 2-methoxy-3-(2-propenyl)-	-0.148918047368484	-0.0295033021670457	0.818452511158855	0.0811762310391352	Not Significant
Phenol, 2-methoxy-4-(1-propenyl)-, acetate	-0.0417637648494696	-0.00816021664272586	0.949389276257201	0.0224522539127573	Not Significant
Phenol, 2-methoxy-4-(2-propenyl)-, acetate	-0.337627137981084	-0.0595032270362917	0.643188459190847	0.163718884012494	Not Significant
Phenol, 2-methoxy-4-propyl-	0.354511906901749	0.0967202043664106	0.450794976649152	0.266118741941024	Not Significant
Phenol, 3,4,5-trimethoxy-	0.639250165538822	0.214108875606976	0.0919871078968625	0.589105295922258	Not Significant
Phenol, 3,5-bis(1,1-dimethylethyl)-	-3.85406996058118	-0.399226381461797	0.0011902115368372	1.09844290632182	Significant
Phenol, 4,4'-(tetrahydro-1H,3H-furo[3,4-c]furan-1,4-diyl)bis[2-methoxy-	-5.06663371210937	-0.519884556609893	1.26143092412055e-05	1.43042526704626	Significant
Phenol, 4-ethenyl-2,6-dimethoxy-	-1.80482303520852	-0.277283161886557	0.0277975037999275	0.762924837535867	Not Significant
Phenol, 4-propyl-	0.605899756909753	0.188744669608969	0.138482356561026	0.519317492693975	Not Significant
Phenyl-.beta.-D-glucoside	0.539405213674304	0.226939504182611	0.0736756539251456	0.624407855064146	Not Significant
Phenylethyl Alcohol	0.455930763819935	0.106328103402606	0.406873610533373	0.292554190676456	Not Significant
Phytol	-0.949053840176004	-0.151716418831742	0.235234211506923	0.417436902411283	Not Significant
Propanoic acid, 2,2-dimethyl-	0.262494090205706	0.0719853568895878	0.575034354812221	0.198062573783038	Not Significant
Propanoic acid, 2-hydroxy-, ethyl ester	0.682088934372884	0.305116573711332	0.0150330718841813	0.839506484434331	Not Significant
Propanoic acid, 2-hydroxy-, methyl ester, (.+/-.)-	0.760897762631546	0.440288593145418	0.000304981057450201	1.21142265224093	Significant
Propanoic acid, 2-methyl-, 2-methoxy-4-(2-propenyl)phenyl ester	0.621454008588897	0.213135134578966	0.0935106585668194	0.586426116953937	Not Significant
Propionic acid, 2-(pyrrol-1-yl)-	-0.127811315415619	-0.0128314251680508	0.920494467519584	0.0353047509090864	Not Significant
Propylene Carbonate	0.045600036965178	0.00800455461503476	0.950353484568295	0.0220239609490636	Not Significant
Propylene Glycol	-0.23042995740706	-0.0453646724823659	0.724056681915021	0.124817659853564	Not Significant
Pyridine, 3-ethenyl-	0.837551904406264	0.608910899578126	1.19002451772045e-07	1.67537489825841	Significant
R-(-)-1,2-propanediol	0.758139036746926	0.37153327098859	0.0027174767282278	1.02224728858259	Significant
Salicylic acid	-7.88565835091736	-0.82414519769861	1.06612617601614e-16	2.26757671393483	Significant
Scyllo-Inositol	0.113026021632128	0.0193276151799534	0.880488334036775	0.0531785542648798	Not Significant
Shikimic acid	-0.45968190635305	-0.0655198854769027	0.609923410575438	0.180273290461414	Not Significant
Silane, dimethyldi(2,4-cyclopentadien-1-yl)-	0.535105722568664	0.153798517568176	0.228795096720076	0.423165648540041	Not Significant
Silicic acid, diethyl bis(trimethylsilyl) ester	1.0944356012484	0.277553705751796	0.0276393590227278	0.763669219679485	Not Significant
Squalene	6.11411638550626	0.438051429838674	0.000329951980728017	1.20526725700984	Significant
Stannane, chlorotrimethyl-	-1.47514662606009	-0.193378349877451	0.128880732905801	0.532066733369004	Not Significant
Stigmasterol	3.93224913356044	0.261836549400637	0.0381757708931127	0.720424585298694	Not Significant
Sulfurous acid, 2-propyl tetradecyl ester	1.03010679353956	0.692316306081192	3.27992627168876e-10	1.90485892380483	Significant
Tetracosane	2.97587955856284	0.522511840160551	1.11965136547341e-05	1.43765405029588	Significant
Tetradecanamide	0.81887892636331	0.504648579794895	2.47081856230271e-05	1.38850456383011	Significant
Tetradecanoic acid	-9.55791818727475	-0.47356874563426	8.85197330592847e-05	1.30299061748617	Significant
Tetrapentacontane	1.39944170654525	0.43745478489137	0.000336919572339594	1.20362563100416	Significant
Thymine	-0.393214408569446	-0.0362097328973283	0.778140621033185	0.0996284967322088	Not Significant
Tin, dichlorodimethyl-	0.423599017799076	0.124786797304915	0.329835068068394	0.34334197003792	Not Significant
trans-Cinnamic acid	-1.96260631595547	-0.238312523202913	0.0599900596898449	0.655699905505731	Not Significant
trans-Geranylgeraniol	0.0262263030490693	0.00640074951686649	0.960291721591307	0.0176112056427754	Not Significant
trans-Sinapyl alcohol	-3.29081606994875	-0.280834432592994	0.0257810878643658	0.772695905523988	Not Significant
Trehalose	-8.81654622102583	-0.545568479635021	3.76374339335986e-06	1.50109274886489	Significant
Triacontyl heptafluorobutyrate	5.08476544961745	0.541707487726988	4.54314712219794e-06	1.49046950508722	Significant
Tridecane	0.530430540749655	0.107831223746381	0.400235111217492	0.296689919064249	Not Significant
Tridecane, 3-cyclohexyl-	0.999356194920977	0.670143797094835	1.88855897634558e-09	1.84385284719676	Significant
Uncarine C	-1.40464439863004	-0.143786255427786	0.260899312440856	0.395617623572161	Not Significant
Urs-12-en-28-oic acid, 3-hydroxy-, methyl ester, (3.beta.)-	2.2033520080344	0.368423128343809	0.00296851738038701	1.01368995298443	Significant
Vanillic acid	0.279536401084907	0.0810205951412774	0.527882019558691	0.222922387225617	Not Significant
Verimol K	-0.327089295146122	-0.0764514223950004	0.55148554237152	0.210350634395733	Not Significant
Vinyl crotonate	0.852535665916716	0.606047198647661	1.41412471581397e-07	1.66749562945514	Significant
Vitamin E	-0.756165826404612	-0.0656178835666155	0.609387807566863	0.180542925213717	Not Significant
