# Supplementary material for: Interspecific and Environmental Influence on the Foliar Metabolomes of Mitragyna Species Through Recursive OPLSDA Modeling
Source: Plants (Basel). 2025 Sep 1;14(17):2721. doi: 10.3390/plants14172721 (PMC12430465; doi:10.3390/plants14172721)
Supplement: Supplementary file 1 [file plants-14-02721-s001.zip › Table S6-Splot_metabs_Split2.csv]

Metabolite	Covariance	Correlation	p_corr	VIP	Selected
(3-Nitrophenyl) methanol, n-propyl ether	-0.395447453917463	-0.0453043902074086	0.78419122928286	0.153257006771957	Not Significant
(3R,6S)-2,2,6-Trimethyl-6-vinyltetrahydro-2H-pyran-3-ol	1.18169467089904	0.593589578532419	6.80242230380624e-05	2.00801206329955	Significant
(E)-3,3'-Dimethoxy-4,4'-dihydroxystilbene	-0.807780046930144	-0.160845559507714	0.327981646172906	0.54411302944062	Not Significant
(E)-4-(3-Hydroxyprop-1-en-1-yl)-2-methoxyphenol	-6.20317581825891	-0.336973035463194	0.0359301462140431	1.13992216960696	Significant
(E,E,E)-3,7,11,15-Tetramethylhexadeca-1,3,6,10,14-pentaene	0.88840269358673	0.30535230351731	0.0587168294596176	1.03295463935706	Not Significant
(R)-(-)-14-Methyl-8-hexadecyn-1-ol	0.361526246430688	0.414815339388842	0.00864670506055349	1.40324937576207	Significant
(S)-(+)-1,2-Propanediol	0.288890867674665	0.132057158323226	0.422909625334034	0.446726789937422	Not Significant
(S)-(+)-2',3'-Dideoxyribonolactone	-0.0919567780084745	-0.0190714440283256	0.908257689229382	0.06451543466801	Not Significant
(Z)-14-Tricosenyl formate	0.286397239860821	0.124028812447153	0.451888195085734	0.419568268375516	Not Significant
.alpha.-Calacorene	0.148804803948943	0.0339886487496827	0.837250002046034	0.114977787974905	Not Significant
.alpha.-D-Glucopyranose, 4-O-.beta.-D-galactopyranosyl-	-0.0536239295028557	-0.0103220775191998	0.950271642736752	0.0349178235711467	Not Significant
.alpha.-D-Glucopyranoside, methyl	0.221179551938034	0.0803363641863213	0.626850579321432	0.271764185629058	Not Significant
.alpha.-Methyl mannofuranoside	5.15580209014008	0.411956209046359	0.00916563640445492	1.39357742661424	Significant
.alpha.-Tocopherol-.beta.-D-mannoside	0.143209139903284	0.0376060957068267	0.820198776203243	0.127214992587309	Not Significant
.alpha.-Tocospiro A	-2.80480003423766	-0.260899953791686	0.10866279309208	0.882579939868988	Not Significant
.alpha.-Tocospiro B	-4.11642591388781	-0.351707752401386	0.0281180226857096	1.18976719794177	Significant
.beta.-D-Glucopyranose, 1,6-anhydro-	-0.763353377002	-0.075042189717287	0.649805731114936	0.253854898499529	Not Significant
.beta.-D-Glucopyranose, 4-O-.beta.-D-galactopyranosyl-	0.183280196755244	0.0611430375179328	0.711560471436132	0.206836442826936	Not Significant
.beta.-D-Glucopyranoside, methyl	-0.128264426433245	-0.0285654959501696	0.862948167902752	0.0966321892036757	Not Significant
.beta.-d-Mannofuranoside, methyl	0.361526246430688	0.414815339388842	0.00864670506055349	1.40324937576207	Significant
.beta.-Tocopherol	-0.842661894032761	-0.114530354429844	0.487518612885316	0.387436608772165	Not Significant
.delta.-Tocopherol	1.54265568847108	0.36213571532557	0.0234842623396357	1.22504321373567	Significant
.gamma.-Muurolene	0.282532142849158	0.138403113563454	0.400762270183808	0.468194071602041	Not Significant
.gamma.-Sitosterol	0.671070244834085	0.221840592373379	0.174685267932371	0.750448797832007	Not Significant
.gamma.-Tocopherol	0.852638127685669	0.0917282652231741	0.578635993867134	0.310301039261952	Not Significant
1(2H)-Naphthalenone, 3,4,5,6,7,8-hexahydro-	0.710342691509172	0.614066291142143	3.2127937594497e-05	2.07728128133181	Significant
1,2,3,5-Cyclohexanetetrol, (1.alpha.,2.beta.,3.alpha.,5.beta.)-	-1.44940795118379	-0.115736808009692	0.482913952592838	0.391517834975857	Not Significant
1,2,3-Benzenetriol	-1.47729769705542	-0.180494530477942	0.271517000091287	0.610582139018298	Not Significant
1,2,3-Butanetriol	-0.0289482817719535	-0.0062221291289273	0.97001197901051	0.0210483990995659	Not Significant
1,2:5,6-Dianhydrogalactitol	0.885779846049997	0.629792842063041	1.74093698598403e-05	2.13048151446484	Significant
1,2-Benzenediol, 3-methoxy-	-1.39480996496531	-0.18892291640127	0.249384235467203	0.639093927668682	Not Significant
1,2-Benzenediol, 4-methyl-	-2.71482480155463	-0.381596641437706	0.0165286877641391	1.29087619970682	Significant
1,2-Cyclopentanedione	-5.71578855520428	-0.789069607525301	2.40685698574663e-09	2.66928758185283	Significant
1,2-Epoxy-5,9-cyclododecadiene	0.225995888555766	0.0828184128095813	0.61620505631572	0.280160531787164	Not Significant
1,2-Oxaborole, 2,3,4-triethyl-2,5-dihydro-5,5-dimethyl-	-1.34184653712833	-0.139141538025846	0.398229339930927	0.47069203531627	Not Significant
1,3,5-Benzenetriol	0.361526246430688	0.414815339388842	0.00864670506055349	1.40324937576207	Significant
1,3,5-Trioxane	-1.14683682023139	-0.166906739818424	0.309836265487975	0.564616966204182	Not Significant
1,3-Benzenediol, 4-propyl-	-2.06809882029176	-0.162225534543775	0.32379343805953	0.548781249065219	Not Significant
1,3-Cyclohexanedione, 2-methyl-	0.211752524945222	0.10739177786482	0.515222620131653	0.363288024673376	Not Significant
1,3-Dioxolan-4-one, 2-(1,1-dimethylethyl)-5-(1-methylethyl)-, (2S-cis)-	0.295317101895931	0.177686820714407	0.279167704815027	0.601084136898111	Not Significant
1,3-Propanediol, 2-(hydroxymethyl)-2-nitro-	0.361526246430688	0.414815339388842	0.00864670506055349	1.40324937576207	Significant
1,4,2,5 Cyclohexanetetrol	-0.131168909897744	-0.0228576511632807	0.890145907254822	0.0773235261104805	Not Significant
1,4-Benzenedimethanol	-0.395670344789996	-0.0515019909615979	0.755517716210389	0.174222430573189	Not Significant
1,4-Benzenediol, 2-methoxy-	0.399488027286651	0.0921091697466441	0.577053157467339	0.3115895741449	Not Significant
1,4-Cyclohexanedione	0.266252404072729	0.133737474930384	0.416979469464033	0.452411013750244	Not Significant
1,4-Dioxane, 2,3-dimethoxy-	0.279801405612271	0.133000950611949	0.419572994754632	0.449919477898169	Not Significant
1,5-Anhydro-d-mannitol	3.24521004224866	0.562543881848719	0.00019338964740274	1.9029897790328	Significant
1,6,10,14,18,22-Tetracosahexaen-3-ol, 2,6,10,15,19,23-hexamethyl-, (all-E)-	-0.282159898046123	-0.0648051474628733	0.69509285652167	0.21922473469141	Not Significant
1,6,10,14,18,22-Tetracosahexaen-3-ol, 2,6,10,15,19,23-hexamethyl-, (all-E)-(.+/-.)-	-0.637995714685494	-0.065890662559292	0.690237542969	0.222896846681468	Not Significant
1,6,10,14-Hexadecatetraen-3-ol, 3,7,11,15-tetramethyl-, (E,E)-	0.232041520761636	0.0895743849305373	0.587622952383662	0.303014830462244	Not Significant
1,6-Anhydro-.beta.-d-talopyranose	0.0173646757879983	0.00389278933835316	0.981235829470824	0.0131686408151287	Not Significant
10,13-Octadecadienoic acid, methyl ester	0.280681829571384	0.11858980664638	0.472115692979686	0.401169041611277	Not Significant
11,14,17-Eicosatrienoic acid, methyl ester	0.247718468404507	0.108047037786127	0.512647387306554	0.365504656963036	Not Significant
13-Docosen-1-ol, (Z)-	0.286045599965597	0.126604964987996	0.442474198761969	0.428282951998673	Not Significant
13-Docosenamide, (Z)-	-0.305095424515085	-0.0405375535988893	0.806440183120796	0.137131613470158	Not Significant
15-Octadecenal	0.174544821298618	0.0375875917250525	0.820285796680556	0.127152396780432	Not Significant
1-Decanol, 2-hexyl-	0.361526246430688	0.414815339388842	0.00864670506055349	1.40324937576207	Significant
1-Deoxy-d-altritol	-0.361095455606	-0.0703728869238548	0.670320353677056	0.238059445419656	Not Significant
1H-Dicyclopenta[b,d]pyrrole, decahydro-, (3a.alpha.,4a.alpha.,7a.alpha.,7b.alpha.)-	0.188973821504179	0.0550919583841824	0.739052384652361	0.186366676618116	Not Significant
1-Hexadecanol	0.361526246430688	0.414815339388842	0.00864670506055349	1.40324937576207	Significant
1H-Inden-1-one, 2,3-dihydrotetramethyl-	1.9004143424876	0.575313561752155	0.000127440816253847	1.94618742302441	Significant
1H-Indol-4-ol	0.239987733044915	0.0998520896748742	0.545310314653126	0.337782548522059	Not Significant
1H-Pyrrole-2,5-dione, 3-ethyl-4-methyl-	-1.17689956286429	-0.208067456863029	0.203703864890431	0.703856635074333	Not Significant
1H-Pyrrole-2-carboxylic acid	0.225795573387102	0.117388242310784	0.476647852185104	0.397104354885014	Not Significant
1-Isopropyl-4,7-dimethyl-1,2,3,5,6,8a-hexahydronaphthalene	0.146923725123951	0.0332450328766164	0.840764485014741	0.112462262605895	Not Significant
1-Naphthalenepropanol, .alpha.-ethenyldecahydro-2-hydroxy-.alpha.,2,5,5,8a-pentamethyl-, [1R-[1.alpha.(R*),2.beta.,4a.beta.,8a.	-0.338178777142696	-0.0534816845684078	0.746424191255953	0.180919395593935	Not Significant
1-Octadecyne	-0.593146223988988	-0.082811679502279	0.616233832377346	0.280137754159695	Not Significant
1-Propionylethyl acetate	-0.0251955145260766	-0.00441961132817442	0.978696966328919	0.0149507895404956	Not Significant
2-((8Z,11Z)-Heptadeca-8,11-dien-1-yl)-4,5-dihydrooxazole	0.141495155223396	0.0514504000299833	0.755755134745553	0.174047907271592	Not Significant
2(3H)-Furanone, 5-dodecyldihydro-	0.678881829354852	0.254333565284386	0.118181130792335	0.860366970147434	Not Significant
2(3H)-Furanone, dihydro-3-hydroxy-4,4-dimethyl-, (.+/-.)-	-0.295577597360518	-0.0751056874628956	0.649528457337319	0.254069700517262	Not Significant
2-(3-Isopropyl-4-methyl-pent-3-en-1-ynyl)-2-methyl-cyclobutanone	0.284265781004687	0.018679626033266	0.910134769438394	0.0631899813764568	Not Significant
Dihydroactinolide	0.257110344301718	0.13945500113712	0.397156906685529	0.471752427431633	Not Significant
Dihydroactinolide	1.43997682001143	0.233594821627351	0.152365960851513	0.790211345879296	Not Significant
2(5H)-Furanone	0.71159551019532	0.565060053969485	0.000178372853518508	1.91150155914917	Significant
2(5H)-Furanone, 4-methyl-5-(2-methyl-2-propenyl)-	0.283079644252267	0.12098769276975	0.463139622451427	0.409280680420788	Not Significant
2,2,4-Trimethyl-3-(3,8,12,16-tetramethyl-heptadeca-3,7,11,15-tetraenyl)-cyclohexanol	0.262410284062219	0.102484207251442	0.534712388678168	0.346686552293215	Not Significant
2,2'-Bioxirane	0.0982071957105922	0.0348933087148612	0.832978592416721	0.118038097975215	Not Significant
2,2-Dimethyl-3-(3,7,16,20-tetramethyl-heneicosa-3,7,11,15,19-pentaenyl)-oxirane	0.249746290219974	0.0721504916650686	0.662481605011292	0.244072778357477	Not Significant
2,3-Bis(1-methylallyl)pyrrolidine	0.0178197152593726	0.00276994045135327	0.986647645516611	0.00937023499416961	Not Significant
2,3-Butanediol	-0.52699755107318	-0.104212263005124	0.52780918649433	0.352532269477177	Not Significant
2,3-Butanediol, [R-(R*,R*)]-	0.0212399658538577	0.00685508091251834	0.966963015029302	0.0231895667731633	Not Significant
2,3-Butanediol, [S-(R*,R*)]-	0.316778487270542	0.262291302219526	0.106722813139937	0.887286633733563	Not Significant
2,4(1H,3H)-Pyrimidinedione, 5-hydroxy-	-1.53276867831083	-0.184782802525295	0.260100086514694	0.625088630225717	Not Significant
2,4,5-Trihydroxypyrimidine	0.0248151732854508	0.00622046941053516	0.970019974537591	0.0210427845559932	Not Significant
2,4-Dihydroxy-2,5-dimethyl-3(2H)-furan-3-one	-2.1422404553482	-0.433431853201419	0.00584437835160212	1.46622585928569	Significant
2,4-Di-tert-butylphenol	0.240776304185383	0.0706605985650708	0.669049260564665	0.23903272471432	Not Significant
2,5-Dimethylfuran-3,4(2H,5H)-dione	-0.518600824150551	-0.090833679548483	0.582361085931692	0.307274808864046	Not Significant
2,5-Furandione, 3-methyl-	-0.83054536997109	-0.146552199732998	0.373325531099628	0.495761036934835	Not Significant
2,6,10,14,18-Pentamethyl-2,6,10,14,18-eicosapentaene	0.361526246430688	0.414815339388842	0.00864670506055349	1.40324937576207	Significant
2,6,10,14-Hexadecatetraen-1-ol, 3,7,11,15-tetramethyl-, acetate, (E,E,E)-	0.848230566973369	0.182749086743354	0.265474204543926	0.618208917422205	Not Significant
2,6,10,15,19,23-Pentamethyl-2,6,18,22-tetracosatetraen-10,15-diol	-0.31784684325676	-0.0517150211400086	0.754537598084164	0.174943075246825	Not Significant
2,6-Difluorobenzoic acid, tridec-2-ynyl ester	0.361526246430688	0.414815339388842	0.00864670506055349	1.40324937576207	Significant
2,6-Dimethoxyhydroquinone	-0.585352098825925	-0.071800574843452	0.664021875001924	0.2428890695722	Not Significant
2,7-Octadiene-1,6-diol, 2,6-dimethyl-	0.0999885697737471	0.0345490264569236	0.834603592787101	0.116873449955572	Not Significant
2-Butenoic acid, methyl ester	0.234681780607099	0.121936222854838	0.459614313039376	0.412489395536658	Not Significant
2-Cyclohexen-1-ol	0.327715834920913	0.267295062897725	0.0999629641664582	0.904213500658231	Not Significant
2-Cyclohexen-1-ol, 3-bromo-	-1.79310176664189	-0.20970877976203	0.200079582120411	0.709408949838877	Not Significant
2-Cyclohexen-1-one, 4-(3-hydroxy-1-butenyl)-3,5,5-trimethyl-	-0.244382368210288	-0.0352334855832557	0.831373641069824	0.119188858163897	Not Significant
2-Cyclohexen-1-one, 4-(3-hydroxy-1-butenyl)-3,5,5-trimethyl-, [R-[R*,R*-(E)]]-	1.32919938804613	0.288493390132467	0.0748945841772244	0.975923817598724	Not Significant
2-Cyclohexen-1-one, 4-(3-hydroxybutyl)-3,5,5-trimethyl-	7.75011473388879	0.610785590523315	3.63583423304725e-05	2.06618323201133	Significant
2-Furancarboxylic acid	-1.88085838761171	-0.251161977722958	0.122997082181985	0.849638031646012	Not Significant
2-Furanmethanol	0.088111678109142	0.0218850504448758	0.894793587035718	0.0740333841572478	Not Significant
2-Hexadecen-1-ol, 3,7,11,15-tetramethyl-, acetate, [R-[R*,R*-(E)]]-	0.302796917640935	0.238974901941739	0.142875479889746	0.808411237797075	Not Significant
2-Hexadecene, 3,7,11,15-tetramethyl-, [R-[R*,R*-(E)]]-	0.361526246430688	0.414815339388842	0.00864670506055349	1.40324937576207	Significant
2-Hexenoic acid	-0.0253581703178319	-0.00662407274727487	0.968075742818172	0.022408105643612	Not Significant
2-Hexenoic acid, (E)-	0.274891043586584	0.108049145296519	0.512639114984327	0.365511786310388	Not Significant
Oxindole	-0.610998913473519	-0.0896139979766878	0.587457111506749	0.303148834625071	Not Significant
2H-Pyran-2,6(3H)-dione	-3.10811942753742	-0.537627158792956	0.000416263835852424	1.81870076473177	Significant
2-Hydroxy-5-methylisophthalaldehyde	-3.3583894980403	-0.185997299420776	0.256925437461317	0.629197065591099	Not Significant
2-Hydroxy-gamma-butyrolactone	-3.56726440397438	-0.503662598351668	0.00108048715833718	1.70380446338599	Significant
2-Hydroxyhexadecanoic acid	0.314671690752939	0.232563982311801	0.154235668754298	0.786724192708471	Not Significant
2-Methoxy-4-vinylphenol	-1.04470509082424	-0.130931885305516	0.42690725199268	0.442920183696706	Not Significant
2-Methylpentyl formate	0.13817133038784	0.0407229681673133	0.805571835029441	0.137758839256411	Not Significant
2-Methyltetracosane	0.361526246430688	0.414815339388842	0.00864670506055349	1.40324937576207	Significant
2-Octenoic acid, 4,5,7-trhydroxy	0.169524019448228	0.0457824115083926	0.781969079380342	0.154874071110019	Not Significant
2-Oxopentanedioic acid	0.579428199058107	0.227008925058279	0.164599676443391	0.767932383719894	Not Significant
2-Pentadecanone, 6,10,14-trimethyl-	-0.501824759178137	-0.0433480119871511	0.793303148141124	0.146638913717888	Not Significant
2-Propanol, 1-hydrazino-	0.310570707089577	0.252765371143127	0.120544342872247	0.855062037468141	Not Significant
2-Propanone, 1-(4-hydroxy-3-methoxyphenyl)-	0.0266674438314337	0.00719959167552318	0.965303679369133	0.0243549877863836	Not Significant
2-Propanone, 1-hydroxy-3-(4-hydroxy-3-methoxyphenyl)-	-1.05451779972564	-0.0888993773378563	0.590452072198587	0.300731395176413	Not Significant
2-Propenoic acid, 3-(4-hydroxy-3-methoxyphenyl)-	-1.28550342656752	-0.135849397787507	0.409593208472758	0.459555287718708	Not Significant
2-Propenoic acid, 3-phenyl-	0.171893907236532	0.0615105206201039	0.709902006507852	0.208079575336174	Not Significant
3(2H)-Furanone, 4-hydroxy-5-methyl-	-1.12257483542309	-0.170866573741777	0.298332103471064	0.578012407388331	Not Significant
3,3-Dimethyl-4-phenyl-4-penten-2-one	1.5341713016772	0.584580334820536	9.31333188585502e-05	1.97753533205471	Significant
3,4,5-Trimethoxyphenol	-0.72696655810372	-0.0923183011849106	0.576184951269542	0.312297030047162	Not Significant
3,4-Dimethoxy-6-methylpyrocatechol	-0.288699739008444	-0.054987770880389	0.739528666178705	0.186014228104818	Not Significant
3,5-Decadiene, 2,2-dimethyl-, (Z,Z)-	0.304724353396475	0.172410523984606	0.293921713623552	0.583235327104006	Not Significant
3,5-Dimethoxy-4-hydroxybenzyl alcohol	0.0718838526781248	0.0126152493313393	0.93924253394209	0.0426752317678659	Not Significant
3,5-Dimethoxy-4-hydroxycinnamaldehyde	-0.0228450767781791	-0.00493675026358885	0.976204968887775	0.0167001821482318	Not Significant
3,5-Octadiene, 4,5-diethyl-, (E,Z)-	-0.315073640194288	-0.0670615905597167	0.685013867039108	0.226857895923474	Not Significant
3,7,11,15-Tetramethyl-2-hexadecen-1-ol	1.6442423319356	0.217903444296631	0.182659663438684	0.737130098988519	Not Significant
3,7,11,15-Tetramethylhexadecane-1,2,3-triol	0.24841251166088	0.127296371219244	0.439966042583227	0.430621861075243	Not Significant
3-Acetoxy-3-hydroxypropionic acid, methyl ester	-2.37781022617395	-0.224118439497136	0.170187077521107	0.758154365227858	Not Significant
3-Aminocoumarin, N,N-dimethyl-	0.361526246430688	0.414815339388842	0.00864670506055349	1.40324937576207	Significant
3-Butene-1,2-diol	-0.554194086469555	-0.0869492541277823	0.598659072108893	0.294134461752429	Not Significant
3-Butylindolizidine	0.209166537252369	0.0488586464033459	0.767710272156066	0.165280447842376	Not Significant
3-Deoxy-d-mannoic lactone	0.123911677153898	0.0331291575627567	0.841312411733375	0.112070276229308	Not Significant
3-Hydroxy-4-methoxybenzoic acid	-2.37170678543284	-0.261315102403013	0.10808116628622	0.883984316646737	Not Significant
3-Methylmannoside	2.31901782903774	0.292226097974012	0.0710419402913411	0.988550930077898	Not Significant
3-O-Methyl-d-glucose	5.26323602562935	0.283964280399377	0.0797867248180007	0.960602613674394	Not Significant
4-(4-Hydroxy-3-methoxystyryl)-2,6-dimethoxyphenol	-0.339242219476123	-0.0655703525617234	0.691668971589869	0.221813292720323	Not Significant
4,8,12,16-Tetramethylheptadecan-4-olide	0.419522426263366	0.0609434462679261	0.71246178344654	0.206161259750553	Not Significant
4,9,13,17-Tetramethyl-4,8,12,16-octadecatetraenal	0.16586739420178	0.0771457297892448	0.640645205949265	0.260970814938912	Not Significant
4-Acetyl-1-methylcyclohexene	0.226725524016668	0.0899243896554332	0.586158369536401	0.304198836609287	Not Significant
4-Ethylcatechol	-0.0488093159847922	-0.00566058409186431	0.972717325926389	0.0191487882416797	Not Significant
Pyranone	-1.4796881270092	-0.325310652280837	0.0433000505017461	1.10047032111782	Significant
4H-Pyran-4-one, 3,5-dihydroxy-2-methyl-	-3.36213037785141	-0.572488356022954	0.000139966769884866	1.93663023504351	Significant
4-Hydroxy-2-methoxybenaldehyde	0.251899589591825	0.111980780251269	0.497323795491295	0.378811835204688	Not Significant
4-Hydroxy-3-methoxybenzyl alcohol	0.300851284215672	0.213763450131519	0.191320414862892	0.723125206506936	Not Significant
4-O-Methylmannose	-1.11982899118448	-0.0950147407014224	0.565044040103347	0.321418623944582	Not Significant
5,5,8a-Trimethyl-3,5,6,7,8,8a-hexahydro-2H-chromene	4.39333638572391	0.345305670909835	0.0313197682346587	1.16811005076435	Significant
5,9,13,17-Tetramethyl 4,8,12,16-octadecatetraenoic acid	0.361526246430688	0.414815339388842	0.00864670506055349	1.40324937576207	Significant
5,9,13-Pentadecatrien-2-one, 6,10,14-trimethyl-, (E,E)-	0.989144396121053	0.251962987429615	0.1217671344147	0.852347710541934	Not Significant
5,9-Undecadien-2-one, 6,10-dimethyl-	-0.307370417028048	-0.0519490141777516	0.753461469835011	0.175734633689744	Not Significant
5,9-Undecadien-2-one, 6,10-dimethyl-, (E)-	0.33423920468575	0.288446648614211	0.0749438438253703	0.975765699033458	Not Significant
5-Hydroxymethylfurfural	1.68808803671278	0.241828151599812	0.13802244063971	0.818063293594925	Not Significant
5-Oxotetrahydrofuran-2-carboxylic acid	0.163547313834064	0.0529437245155866	0.748891966821775	0.179099568705618	Not Significant
6,9-Octadecadienoic acid, methyl ester	0.174200955302005	0.0555775766063021	0.736833703925431	0.1880094400416	Not Significant
6-Azacytosine	0.29697679301925	0.172734812770525	0.293000718556267	0.584332340625922	Not Significant
6-Hydroxy-4,4,7a-trimethyl-5,6,7,7a-tetrahydrobenzofuran-2(4H)-one	3.84339051285445	0.200967752863779	0.219908041092107	0.679839550219851	Not Significant
6-Methyl-6-(5-methylfuran-2-yl)heptan-2-one	0.212737415934179	0.0512001421587663	0.756907120723037	0.173201327677688	Not Significant
6-Octadecenoic acid, methyl ester, (Z)-	-0.0275587195391667	-0.00830281982573453	0.959990985594183	0.0280870200091745	Not Significant
6-Oxa-bicyclo[3.1.0]hexan-3-one	4.38030075965306	0.844773208964378	1.36971103423179e-11	2.85772334235833	Significant
7-Hexadecenal, (Z)-	0.216697997255044	0.0600498728260663	0.716501680054384	0.203138453563263	Not Significant
7-Hydroxycadalene	0.139918025438014	0.0427596338243263	0.796048906028625	0.144648530982976	Not Significant
7-Tetradecenal, (Z)-	7.22562872965494	0.990555161871961	1.55215456628975e-33	3.35087876596523	Significant
8,11-Octadecadienoic acid, methyl ester	0.239769904120648	0.102137888012983	0.536101090914739	0.345515013516713	Not Significant
8-Nonenoic acid	-0.6075689488617	-0.0971754572132884	0.556188915416801	0.328727958505213	Not Significant
9-(2',2'-Dimethylpropanoilhydrazono)-3,6-dichloro-2,7-bis-[2-(diethylamino)-ethoxy]fluorene	0.361526246430688	0.414815339388842	0.00864670506055349	1.40324937576207	Significant
9(E),11(E)-Conjugated linoleic acid	0.248114730125258	0.0871013834248407	0.598017062406287	0.294649089156148	Not Significant
9,11-Octadecadienoic acid, methyl ester, (E,E)-	0.319718330655046	0.216483706271838	0.185597729080109	0.732327367970974	Not Significant
9,12,15-Octadecatrienoic acid, (Z,Z,Z)-	-8.20187472764141	-0.654607602939206	6.162566482213e-06	2.21442560814389	Significant
9,12,15-Octadecatrienoic acid, 1-methylethyl ester, (Z,Z,Z)-	-0.326148257936851	-0.0549247399506898	0.739816851548242	0.185801005245499	Not Significant
9,12,15-Octadecatrienoic acid, ethyl ester, (Z,Z,Z)-	-0.932048739383772	-0.0833347430093389	0.614000108622287	0.281907188580435	Not Significant
9,12,15-Octadecatrienoic acid, methyl ester, (Z,Z,Z)-	-5.43205572180354	-0.622310409327836	2.33987983892914e-05	2.10516972372844	Significant
9,12-Octadecadienoic acid (Z,Z)-	-1.55657357438818	-0.331395088753665	0.0393156626401442	1.12105292950193	Significant
9,12-Octadecadienoic acid (Z,Z)-, 2,3-dihydroxypropyl ester	-2.57951386885257	-0.259192189904061	0.111080378240016	0.876802866598771	Not Significant
9,12-Octadecadienoic acid (Z,Z)-, methyl ester	-2.13798011223906	-0.278564964541121	0.0859401918246572	0.942337651200242	Not Significant
9,12-Octadecadienoic acid (Z,Z)-, phenylmethyl ester	0.809264218246662	0.13995367778512	0.39545425943287	0.473439365277384	Not Significant
9,12-Octadecadienoic acid, ethyl ester	0.308811851478054	0.234099862531704	0.151455991929044	0.791919812916245	Not Significant
9,19-Cyclolanostan-3-ol, 24-methylene-, (3.beta.)-	0.361526246430688	0.414815339388842	0.00864670506055349	1.40324937576207	Significant
9-Hexadecenoic acid, 9-octadecenyl ester, (Z,Z)-	0.361526246430688	0.414815339388842	0.00864670506055349	1.40324937576207	Significant
9H-Pyrido[3,4-b]indole, 1-methyl-	0.189877456376367	0.0812627861162593	0.622868275077336	0.274898112635695	Not Significant
9-Octadecenamide, (Z)-	6.02450352410455	0.857059080083203	3.32373925557869e-12	2.89928434394421	Significant
9-Octadecenoic acid (Z)-, 2,3-dihydroxypropyl ester	1.77467357699504	0.59788208184201	5.83728946487292e-05	2.02253286814373	Significant
Acorenone B	0.0168828986763687	0.00351785366664167	0.98304283376454	0.0119002975372373	Not Significant
Adenosine 3',5'-cyclic monophosphate	0.987512696371178	0.508053783353062	0.000960403821498668	1.71865909152279	Significant
Ajmalicine	-3.19471627003614	-0.227261001276523	0.164118761125907	0.768785114470922	Not Significant
Akuammigine	-0.181403749139733	-0.0378019201929489	0.819277983594054	0.127877433345441	Not Significant
Allo-Inositol	0.0706505563055686	0.015759871453542	0.924136893744991	0.0533129507984349	Not Significant
Aspirin methyl ester	0.217998921265462	0.102227688360543	0.53574083424823	0.345818792740118	Not Significant
Azelaic acid	0.0697841989130195	0.012159285389455	0.941434687316611	0.0411327837046825	Not Significant
Benzaldehyde, 2-hydroxy-4-methyl-	-5.24738739336502	-0.389167609116619	0.0143383081555201	1.31648748902173	Significant
Benzaldehyde, 3-benzyloxy-2-fluoro-4-methoxy-	4.83080521294973	0.87079419820671	5.79034383306287e-13	2.9457479003817	Significant
Benzaldehyde, 4-hydroxy-	0.330574619158352	0.326753073560206	0.0423271095668933	1.10534978570764	Significant
Benzaldehyde, 4-hydroxy-3,5-dimethoxy-	0.11398249690454	0.0243720875979929	0.882916262101692	0.0824466056590147	Not Significant
Benzeneacetaldehyde	-0.18237020270673	-0.0461069185049145	0.780461533121824	0.155971822801099	Not Significant
Benzeneethanol, 4-hydroxy-	-0.26193072089603	-0.0491057592229937	0.766568063430094	0.166116388264504	Not Significant
Benzofuran, 2,3-dihydro-	-1.34421739825545	-0.384740000485034	0.0155873077408947	1.30150964597103	Significant
Benzoic acid	-0.371114261896834	-0.0720300317840098	0.663011693344811	0.243665283173839	Not Significant
Benzoic acid, 2,3-dihydroxy-, methyl ester	4.63775236505642	0.894004220497646	1.82052113778835e-14	3.02426343777519	Significant
Benzoic acid, 2,5-dihydroxy-, methyl ester	0.0226931230157978	0.00535146906745143	0.974206675000848	0.0181031049608127	Not Significant
Benzoic acid, 2-hydroxy-3-methoxy-, methyl ester	0.199201779481917	0.0446565349205696	0.787205568268846	0.151065423094795	Not Significant
Benzoic acid, 2-methoxy-	1.11953044860459	0.24930739636265	0.125880456955905	0.843364299965823	Not Significant
Benzoic acid, 3-hydroxy-	0.198597257051535	0.07485504661658	0.65062319390979	0.253221825384075	Not Significant
Benzoic acid, 4-formyl-, methyl ester	0.21514683734037	0.0891179832944221	0.589535183789367	0.301470901754306	Not Significant
Benzoic acid, 4-hydroxy-	-2.36915864752746	-0.240876628662162	0.139627135202807	0.814844454170501	Not Significant
Benzyl .beta.-d-glucoside	1.71912763809978	0.371392889558593	0.019920760979161	1.25635865154698	Significant
Benzyl alcohol	5.67921657816461	0.884201950003002	8.58277110541571e-14	2.9911040325012	Significant
Benzyl chloride	1.18061195270195	0.593611374251262	6.79717665414376e-05	2.00808579449017	Significant
Bicyclo[3.2.0]heptan-2-one, 6-hydroxy-5-methyl-6-vinyl-	-0.373890807141742	-0.0706185551398471	0.669234949329319	0.238890498994589	Not Significant
Bis(2-ethylhexyl) phthalate	-3.80355628828286	-0.734130595027349	1.04576273980583e-07	2.48343829502	Significant
Butane, 1,2:3,4-diepoxy-, (.+/-.)-	0.269920185560297	0.102116015388932	0.536188856149021	0.345441022168922	Not Significant
Butanedioic acid, 2-hydroxy-2-methyl-, (S)-	0.0516150581705394	0.0123148022413995	0.94068695504061	0.0416588706274398	Not Significant
Butanedioic acid, monomethyl ester	-0.613145899112931	-0.111181421187783	0.50041857721591	0.37610774015242	Not Significant
Butanoic acid, 2-methyl-, 2-methoxy-4-(2-propenyl)phenyl ester	-4.04919715809974	-0.376519811227561	0.018150019565213	1.27370215104765	Significant
Butanoic acid, 3-hydroxy-	0.280274801418137	0.160554641061828	0.328868861408328	0.543128902073996	Not Significant
Butyl 9,12,15-octadecatrienoate	-4.77969357864591	-0.399866183065953	0.0116648672206576	1.35267893564969	Significant
Butyl 9,12-octadecadienoate	0.126248108534095	0.0324677382029129	0.844441395553932	0.109832807612103	Not Significant
Butylsyringone	0.142086299221992	0.0360395361180936	0.827573403892205	0.121915589319767	Not Significant
Butyrovanillone	0.133711861182215	0.0378433718115028	0.819083103200862	0.128017657084385	Not Significant
Campesterol	1.5770690971005	0.173356999416322	0.291238885644143	0.586437091678783	Not Significant
Carbonic acid, 2-dimethylaminoethyl neopentyl ester	0.361526246430688	0.414815339388842	0.00864670506055349	1.40324937576207	Significant
Caryophyllene	0.305073810909786	0.197253296322288	0.228729937634217	0.66727417876849	Not Significant
Caryophyllene oxide	0.224011805603041	0.0652996418881817	0.692879571000011	0.220897524792794	Not Significant
Catechol	-6.8784567512486	-0.840374681346394	2.20830808322603e-11	2.84284387540491	Significant
Cholesta-3,5-dien-7-one	0.240285157815191	0.0799673946733578	0.628439542799188	0.270516024846229	Not Significant
Ciliaphylline	0.361526246430688	0.414815339388842	0.00864670506055349	1.40324937576207	Significant
cis-11-Eicosenamide	0.361526246430688	0.414815339388842	0.00864670506055349	1.40324937576207	Significant
cis-Sinapyl alcohol	0.361526246430688	0.414815339388842	0.00864670506055349	1.40324937576207	Significant
cis-Z-.alpha.-Bisabolene epoxide	0.23910101329973	0.103080356143756	0.53232597998151	0.348703222077493	Not Significant
?-Corynantheidine	-5.40860151496877	-0.290864591195493	0.0724287260104292	0.983945185411204	Not Significant
Speciocilatine	0.361526246430688	0.414815339388842	0.00864670506055349	1.40324937576207	Significant
Corynan-16-carboxylic acid, 16,17-didehydro-9,17-dimethoxy-, methyl ester, (3.beta.,16E)-	-0.127089283741427	-0.0172336010883448	0.917066319179702	0.0582983262021646	Not Significant
Corynan-16-carboxylic acid, 16,17-didehydro-9,17-dimethoxy-, methyl ester, (3.beta.,16E,20.beta.)-	0.361526246430688	0.414815339388842	0.00864670506055349	1.40324937576207	Significant
Isorhynchophylline	2.51965126358459	0.119129883313455	0.470086029257955	0.402996028643753	Not Significant
Crotonyl isothiocyanate	0.304690621752216	0.17230759549106	0.294214424013601	0.582887137607135	Not Significant
Cycloheptadecanol	-2.55609929150392	-0.320514094791003	0.0466664213814705	1.08424438715566	Significant
Cyclohexanamine, N-3-butenyl-N-methyl-	-0.000725853213640311	-0.000211574296516148	0.998980071681085	0.00071571967408667	Not Significant
Cyclohexane, (1-methylethylidene)-	-0.0468038974681394	-0.0132405091176416	0.936237171950947	0.0447903787296693	Not Significant
Cyclohexane, (2-ethyl-1-methylbutylidene)-	0.0244297308514049	0.00557433291874959	0.973132884293652	0.0188570152686493	Not Significant
Cyclohexene, 1-methyl-3-(formylmethyl)-	-2.31647691666987	-0.258574470748899	0.111964799987199	0.874713228302959	Not Significant
Cyclopentane, 1-hexyl-3-methyl-	0.361526246430688	0.414815339388842	0.00864670506055349	1.40324937576207	Significant
Cyclopentaneacetaldehyde, 2-formyl-3-methyl-.alpha.-methylene-	-0.239784185185666	-0.0327128087933618	0.843281760302972	0.110661839521993	Not Significant
Cyclopropane, (bromomethyl)-	0.184857739858511	0.059442110863714	0.719253767622206	0.201082498748431	Not Significant
Cyclopropanebutanoic acid, 2-[[2-[[2-[(2-pentylcyclopropyl)methyl]cyclopropyl]methyl]cyclopropyl]methyl]-, methyl ester	0.361526246430688	0.414815339388842	0.00864670506055349	1.40324937576207	Significant
Cyclotrisiloxane, hexamethyl-	3.74839237347693	0.96295848398946	1.17496797981519e-22	3.25752392265403	Significant
D-Allose	7.24046826992521	0.458225257090348	0.00335128084864773	1.55009770592814	Significant
Decane, 2,3,5,8-tetramethyl-	0.297282099636363	0.190368309823682	0.245713833222911	0.643983446510291	Not Significant
Decanedioic acid, bis(2-ethylhexyl) ester	-0.0405757169290108	-0.00955307487603061	0.953972341406834	0.0323164190990349	Not Significant
D-Fructose, 3-O-methyl-	-1.89397551255958	-0.139269433243834	0.397791577557543	0.471124682973583	Not Significant
D-Glucuronic acid, .gamma.-lactone	1.1305308116284	0.24070264570618	0.139922030992849	0.814255899574775	Not Significant
Dichloroacetic acid, tridec-2-ynyl ester	-0.38220193498396	-0.0479834054158684	0.77175970170365	0.16231965721412	Not Significant
Dimethyl (S)-(-)-malate	0.128249568875765	0.0420975985717461	0.799141291910388	0.142408978905938	Not Significant
Dimethylamine	0.287751560840771	0.164265765770097	0.317662869330771	0.55568300250318	Not Significant
dl-.alpha.-Tocopherol	0.0350909263646338	0.00958392517325937	0.953823860593667	0.0324207803803516	Not Significant
D-Limonene	-0.043615334336309	-0.0117935356822888	0.943193422935786	0.0398955149744028	Not Significant
D-Mannonic acid, .gamma.-lactone	1.11475950383052	0.500226087941733	0.00118355678128929	1.69217933617964	Significant
Dodecanoic acid	-1.22593671252813	-0.178038854865452	0.278200821311701	0.602275008246864	Not Significant
Dotriacontane	0.2467649869052	0.105906629317221	0.521083137524889	0.358264021039847	Not Significant
E-10,13,13-Trimethyl-11-tetradecen-1-ol acetate	-0.0634422856519345	-0.0138439292072441	0.933337609539413	0.0468316457312817	Not Significant
Eicosane	0.361526246430688	0.414815339388842	0.00864670506055349	1.40324937576207	Significant
Eicosanoic acid	-1.48804539131487	-0.210030282831115	0.199374977275322	0.710496539756992	Not Significant
Eicosanoic acid, 2-hydroxy-1-(hydroxymethyl)ethyl ester	0.230133001787088	0.122914252206363	0.455994505028839	0.415797901627647	Not Significant
Erucic acid	0.174798074597374	0.0376928641034174	0.819790750339854	0.127508515238933	Not Significant
Ethanamine, 2-methoxy-N-(2-methoxyethyl)-N-methyl-	-2.26633927095762	-0.350640782452287	0.0286320096347678	1.18615782101459	Significant
Ethanamine, N-ethyl-N-nitroso-	-0.527146822993156	-0.0965200311848611	0.558868135612554	0.326510764303562	Not Significant
Ethane, 1,1,1-triethoxy-	1.21576018531964	0.247465823866701	0.128793262792161	0.837134575049748	Not Significant
Ethane, fluoro-	-0.67624955679066	-0.0939879745163104	0.569274619347402	0.317945249477681	Not Significant
Ethanol, 2,2-diethoxy-	0.11143917312859	0.0343253839690066	0.835659540981003	0.116116905653171	Not Significant
Ethoxyacetaldehyde diethylacetal	-0.44655242237548	-0.0818801220054095	0.620220454692363	0.276986454408113	Not Significant
Ethyl .alpha.-d-glucopyranoside	-1.0672434729215	-0.0875167150300814	0.596265825785	0.296054084971026	Not Significant
Ethyl 2,2-diethoxypropionate	0.731744820757605	0.566625792310287	0.000169566966106987	1.91679818427536	Significant
Ethyl orthoformate	0.234348816255959	0.0854498489981347	0.605002763182354	0.289062230539157	Not Significant
Ethyl propionylacetate	0.270496342293521	0.163141551497585	0.321031871709269	0.551879977816464	Not Significant
Eugenol	-3.45631603240445	-0.346155557856241	0.0308782205298121	1.17098507300622	Significant
Formamide, N-methoxy-	-0.338890582413772	-0.0471697034782627	0.775529769465128	0.159567042670782	Not Significant
Formic acid, 2-propylphenyl ester	-0.833762988144177	-0.115543480090192	0.483650298040292	0.390863839675792	Not Significant
Mitraphylline	-0.209577136165953	-0.00936075217536262	0.954898014515205	0.0316658242824236	Not Significant
Fumaric acid, 2,4-dimethylpent-3-yl ethyl ester	0.235891962680412	0.0981643587322435	0.552157937067106	0.3320732432799	Not Significant
Fumaric acid, 2-chlorophenyl ethyl ester	0.0620539964739076	0.0234126482570095	0.887495403540547	0.0792009863955128	Not Significant
Fumaric acid, ethyl 2-methylallyl ester	2.29733258060645	0.547354664606527	0.000310805212768482	1.85160725387155	Significant
Furan, 2,5-diethoxytetrahydro-	-1.27850097150514	-0.1794061034103	0.27446633630921	0.606900176327427	Not Significant
Furaneol	-1.43033906591871	-0.191728556667015	0.242292984373526	0.648584929031652	Not Significant
Galactoseptanoside, methyl 2,3,4,5-tetra-O-methyl-, .alpha.-D-	-0.206101548683728	-0.0254650329853011	0.877704508035178	0.0861438530528593	Not Significant
Glyceraldehyde	-0.563024362913966	-0.0892249583109688	0.589086733140592	0.301832779946691	Not Significant
Glycerin	0.0266449084420696	0.00695376424502519	0.966487692561508	0.0235233956159981	Not Significant
Glycine, N-(ethoxycarbonyl)-, ethyl ester	-3.1157014184526	-0.388257761074281	0.0145878193250089	1.31340962864335	Significant
Heneicosane	0.361526246430688	0.414815339388842	0.00864670506055349	1.40324937576207	Significant
Heptadecane	0.361526246430688	0.414815339388842	0.00864670506055349	1.40324937576207	Significant
Heptadecanoic acid	0.0784753549116091	0.0203676622291604	0.902051458085156	0.0689003192382211	Not Significant
Heptadecanoic acid, heptadecyl ester	0.361526246430688	0.414815339388842	0.00864670506055349	1.40324937576207	Significant
Hexadeca-2,6,10,14-tetraen-1-ol, 3,7,11,16-tetramethyl-	0.00562262518808145	0.00122813116499253	0.994079644449669	0.00415455776820806	Not Significant
Hexadecanamide	1.40141646985527	0.239167911634224	0.142543287113866	0.809064156589555	Not Significant
Hexadecane	0.162645873060134	0.0422190257683511	0.798573874222004	0.142819746352696	Not Significant
Hexadecanoic acid, 2-hydroxy-1-(hydroxymethyl)ethyl ester	-1.44217087835806	-0.396452698657428	0.012467502399699	1.34113170146955	Significant
Hexadecanoic acid, ethyl ester	0.361526246430688	0.414815339388842	0.00864670506055349	1.40324937576207	Significant
Hexadecanoic acid, hexyl ester	0.361526246430688	0.414815339388842	0.00864670506055349	1.40324937576207	Significant
Hexadecanoic acid, methyl ester	-2.3356869195548	-0.399080050848939	0.0118457106155704	1.35001958475775	Significant
Homovanillyl alcohol	1.63651219467831	0.234916080543962	0.149993752675661	0.794680938909983	Not Significant
Humulane-1,6-dien-3-ol	0.13197520607722	0.0416843585265395	0.801073083541177	0.14101105848108	Not Significant
Hydroquinone	-1.40969526400628	-0.191604821709884	0.242602827309039	0.648166354825572	Not Significant
Indole	0.10091059177694	0.0394147268892728	0.811703546780617	0.133333282671496	Not Significant
Inositol	0.09997495870094	0.025054119618408	0.879663380789905	0.084753803382964	Not Significant
Isofraxidin	-0.554118683144354	-0.076671426474771	0.642706192008488	0.259366327913582	Not Significant
Isopaynantheine	0.130802798630681	0.0205407791868777	0.901223008527666	0.0694859443098696	Not Significant
l-Gala-l-ido-octitol	1.58690667390764	0.274138189908495	0.091254312773058	0.927362629425435	Not Significant
Lidocaine	0.334861663282251	0.284525628436118	0.0791672060188435	0.962501558113869	Not Significant
Limonene	0.235893557119967	0.106291056255402	0.519563007393782	0.359564471649566	Not Significant
Linoleyl acetate	0.0340181583205715	0.0074366034319568	0.964162195765067	0.0251567580385486	Not Significant
L-Lactic acid	-0.852335896974846	-0.208237794575475	0.20332561820414	0.704432858434372	Not Significant
l-Pantoyl lactone	0.361526246430688	0.414815339388842	0.00864670506055349	1.40324937576207	Significant
Lupeol	0.361526246430688	0.414815339388842	0.00864670506055349	1.40324937576207	Significant
Maltol	-1.59475659234044	-0.265120520009049	0.102859281106519	0.896857393828629	Not Significant
Megastigmatrienone	-0.811680216315283	-0.0742053660664734	0.653464197947437	0.251024067153328	Not Significant
Methoxyacetic acid, 2-methylpropyl ester	0.0311468762099353	0.00787510497910581	0.96205049492497	0.0266401338057374	Not Significant
Methyl (Z)-5,11,14,17-eicosatetraenoate	0.361526246430688	0.414815339388842	0.00864670506055349	1.40324937576207	Significant
Methyl 2-furoate	1.78329190580509	0.578106687994383	0.000116061081028044	1.95563609158524	Significant
Methyl 4-O-methyl-d-arabinopyranoside	-0.161209798594183	-0.0288206910799834	0.861735562594235	0.0974954706993319	Not Significant
Methyl salicylate	4.31004055649121	0.373850994360973	0.0190545353103619	1.26467399985252	Significant
Methyl stearate	0.406252725427476	0.0804380767687334	0.626412846441779	0.272108261906438	Not Significant
Mitragynine	0.361526246430688	0.414815339388842	0.00864670506055349	1.40324937576207	Significant
Myo-Inositol	0.110725010421724	0.0269928476479577	0.870427619782492	0.0913121888593697	Not Significant
Myo-Inositol, 4-C-methyl-	-0.482564022381909	-0.0588460019159593	0.721956482349561	0.199065964089767	Not Significant
Neophytadiene	0.260789764292249	0.0270859478880717	0.869984522660872	0.0916271310551322	Not Significant
Neric acid	0.105111069667829	0.0344482064026187	0.835079588493257	0.116532392948191	Not Significant
n-Hexadecanoic acid	0.580691524385404	0.225753781421805	0.167009411494247	0.763686447378749	Not Significant
Nonadecane	0.361526246430688	0.414815339388842	0.00864670506055349	1.40324937576207	Significant
n-Propyl 9,12-octadecadienoate	-0.077227031840319	-0.0142736522545228	0.93127321323428	0.0482853253341932	Not Significant
Octacosane	0.274042666359191	0.169953180376788	0.30096111108373	0.574922553789539	Not Significant
Octacosane, 2-methyl-	0.361526246430688	0.414815339388842	0.00864670506055349	1.40324937576207	Significant
Octacosanol	0.361526246430688	0.414815339388842	0.00864670506055349	1.40324937576207	Significant
Octadec-9-en-1-al dimethyl acetal	0.145876399100984	0.0431106832882514	0.794410385695206	0.145836071303545	Not Significant
Octadecanal	0.0211902526903674	0.00414099391620896	0.980039656529627	0.0140082744686247	Not Significant
Octadecanamide	2.1139042721568	0.603564655797814	4.75075363053047e-05	2.0417560443357	Significant
Octadecane	0.0536441694235755	0.0158565444221482	0.923672899711521	0.0536399789238885	Not Significant
Octadecane, 5-methyl-	0.361526246430688	0.414815339388842	0.00864670506055349	1.40324937576207	Significant
Octadecanoic acid	-0.125781755590891	-0.0346694191832488	0.834035265914703	0.117280717966227	Not Significant
Octadecanoic acid, 2,3-dihydroxypropyl ester	-1.69923845930646	-0.249744814193406	0.12519588412202	0.84484400970573	Not Significant
Octane, 2-cyclohexyl-	0.361526246430688	0.414815339388842	0.00864670506055349	1.40324937576207	Significant
Octyl-.beta.-D-glucopyranoside	-0.0136019226898377	-0.00300717889750852	0.985504165763425	0.0101727720989075	Not Significant
Oleic Acid	0.163909776474104	0.0481771974245575	0.770862576681716	0.162975222448572	Not Significant
Oxayohimban-16-carboxylic acid, 16,17-didehydro-19-methyl-, methyl ester, (19.alpha.,20.alpha.)-	0.273486126146628	0.134079962376571	0.415776561753513	0.453569590228578	Not Significant
Oxazole, 2-(8Z,11Z,14Z)-8,11,14-heptadecatrien-1-yl-4,5-dihydro-	0.285711072482725	0.142128721108224	0.388077547916781	0.480797164991102	Not Significant
Oxazolidin-2-one	0.307905089481877	0.294772592067821	0.0685042553593039	0.997165284245188	Not Significant
Oxazolidine, 2,2-diethyl-3-methyl-	1.95037200609812	0.667561224421853	3.44871191146467e-06	2.25824549505106	Significant
Oxime-, methoxy-phenyl-_	0.119001995256385	0.0347421009159818	0.833692204161525	0.117526587842296	Not Significant
Oxirane, (methoxymethyl)-	-0.0831181491202179	-0.0194031518159924	0.906668962068686	0.0656375454044759	Not Significant
Oxirane, [(2-propenyloxy)methyl]-	0.361526246430688	0.414815339388842	0.00864670506055349	1.40324937576207	Significant
Oxirane, 2,2-dimethyl-3-(3,7,12,16,20-pentamethyl-3,7,11,15,19-heneicosapentaenyl)-, (all-E)-	0.218206716901937	0.0815555001284706	0.621612207371074	0.275888314096223	Not Significant
Palmitoleamide	1.54097984730676	0.17750316038053	0.279673007864653	0.600462845387424	Not Significant
Pantolactone	0.808467621914061	0.120213962423514	0.466025936888642	0.406663282937456	Not Significant
Paynantheine	0.213211450617252	0.0514715701662987	0.755657708304588	0.174119522223472	Not Significant
Pentadecane	0.0937872677849898	0.0287303190479426	0.862164945886175	0.0971897575650626	Not Significant
Pentadecanoic acid	-1.60218413786807	-0.16234838957826	0.323422201250782	0.54919684664342	Not Significant
Pentanal	-0.168828189740861	-0.0328677360804958	0.842548836774702	0.111185932047789	Not Significant
Pentatriacontane	0.361526246430688	0.414815339388842	0.00864670506055349	1.40324937576207	Significant
Phenol, 2,6-dimethoxy-	-1.2176917838772	-0.149901358596463	0.36238106294708	0.507090668793217	Not Significant
Phenol, 2,6-dimethoxy-4-(2-propenyl)-	1.34603808608927	0.391394121173939	0.0137428974389721	1.32401939866414	Significant
Phenol, 2-methoxy-3-(2-propenyl)-	5.05326090991664	0.967181846591699	1.29678101780301e-23	3.27181083630563	Significant
Phenol, 2-methoxy-4-(1-propenyl)-, acetate	-0.203927680296307	-0.0384829451273585	0.816077581883621	0.130181224269607	Not Significant
Phenol, 2-methoxy-4-(2-propenyl)-, acetate	3.92445092392687	0.668641864338322	3.28148464162774e-06	2.26190111514082	Significant
Phenol, 2-methoxy-4-propyl-	0.0143897470393847	0.0038143653363546	0.981613786991568	0.0129033458238408	Not Significant
Phenol, 3,4,5-trimethoxy-	0.182748479982304	0.0608034379287591	0.713094261552109	0.205687635475166	Not Significant
Phenol, 3,5-bis(1,1-dimethylethyl)-	-2.15314384370456	-0.233350916909652	0.152806847465735	0.789386257917598	Not Significant
Phenol, 4,4'-(tetrahydro-1H,3H-furo[3,4-c]furan-1,4-diyl)bis[2-methoxy-	0.63931139929043	0.0730745938597149	0.658420464942654	0.247198858096206	Not Significant
Phenol, 4-ethenyl-2,6-dimethoxy-	-2.98816443104092	-0.573694880770906	0.000134487583154564	1.94071170199673	Significant
Phenol, 4-propyl-	0.11105292956088	0.0341579215280812	0.836450416113684	0.115550408845125	Not Significant
Phenyl-.beta.-D-glucoside	0.197018361902898	0.0834490157298012	0.613512566933342	0.282293753657541	Not Significant
Phenylethyl Alcohol	2.48370490961661	0.563980192647441	0.000184683913046037	1.90784857291124	Significant
Phytol	-0.773345706151554	-0.175512409481808	0.285188372652964	0.59372847543851	Not Significant
Propanoic acid, 2,2-dimethyl-	0.0237321776515616	0.00631923286708123	0.969544196536443	0.0213768844447547	Not Significant
Propanoic acid, 2-hydroxy-, ethyl ester	0.289304473948265	0.133213541254721	0.418823466841988	0.450638635697883	Not Significant
Propanoic acid, 2-hydroxy-, methyl ester, (.+/-.)-	0.271499994166273	0.173825185328438	0.289917645983115	0.588020884577778	Not Significant
Propanoic acid, 2-methyl-, 2-methoxy-4-(2-propenyl)phenyl ester	1.69762216179587	0.580259704932684	0.000107924887797374	1.96291937980483	Significant
Propionic acid, 2-(pyrrol-1-yl)-	-1.78149101533492	-0.200874989285402	0.220125464307672	0.679525746893188	Not Significant
Propylene Carbonate	-0.124144358264526	-0.0210392558032657	0.898838132499456	0.0711722054828753	Not Significant
Propylene Glycol	-0.329771973765688	-0.0627741634876916	0.704209228892435	0.212354263123133	Not Significant
Pyridine, 3-ethenyl-	0.314507608989176	0.295045644474746	0.0682364435287192	0.998088973856405	Not Significant
R-(-)-1,2-propanediol	0.269367057848701	0.138848620054461	0.399232993377518	0.469701143896728	Not Significant
Salicylic acid	-1.58231655373104	-0.291781978913512	0.0714919925621053	0.987048551223422	Not Significant
Scyllo-Inositol	-0.0932060131310962	-0.0153856522110775	0.925933237886386	0.052047031078204	Not Significant
Shikimic acid	-0.602470693766333	-0.0830694940175966	0.615132417329427	0.281009896588697	Not Significant
Silane, dimethyldi(2,4-cyclopentadien-1-yl)-	0.167687773377793	0.0473488406550063	0.774699346973772	0.160173033114172	Not Significant
Silicic acid, diethyl bis(trimethylsilyl) ester	0.222498703677163	0.087385451674456	0.596819052730215	0.295610043479905	Not Significant
Squalene	0.939413960785246	0.110442004070548	0.503289981661085	0.373606418456562	Not Significant
Stannane, chlorotrimethyl-	-0.85666422142087	-0.110447425934059	0.503268896426412	0.373624759693891	Not Significant
Stigmasterol	2.0971029786744	0.197204600276181	0.228847172429076	0.667109448369651	Not Significant
Sulfurous acid, 2-propyl tetradecyl ester	0.361526246430688	0.414815339388842	0.00864670506055349	1.40324937576207	Significant
Tetracosane	0.361526246430688	0.414815339388842	0.00864670506055349	1.40324937576207	Significant
Tetradecanamide	0.327479447600304	0.232066497264866	0.155143949193605	0.785041285845403	Not Significant
Tetradecanoic acid	-0.164737578011741	-0.00898794972772088	0.956692524187424	0.0304046973368615	Not Significant
Tetrapentacontane	0.361526246430688	0.414815339388842	0.00864670506055349	1.40324937576207	Significant
Thymine	-2.32056593763415	-0.248785920847898	0.126700231212412	0.841600237451577	Not Significant
Tin, dichlorodimethyl-	0.0680317143654362	0.0195817008899947	0.905813942257048	0.0662415463968348	Not Significant
trans-Cinnamic acid	-2.1048384947045	-0.282075148940464	0.0818994020840864	0.954212004917355	Not Significant
trans-Geranylgeraniol	0.72699875821618	0.171600792118677	0.29622950712359	0.58049614263442	Not Significant
trans-Sinapyl alcohol	-2.49361828436595	-0.225060625103412	0.168351036798264	0.761341618056566	Not Significant
Trehalose	-4.44542222419181	-0.327296008527844	0.0419655136898335	1.10718644188227	Significant
Triacontyl heptafluorobutyrate	0.361526246430688	0.414815339388842	0.00864670506055349	1.40324937576207	Significant
Tridecane	3.16254503326167	0.675003465545391	2.43888237244867e-06	2.28342132443641	Significant
Tridecane, 3-cyclohexyl-	0.361526246430688	0.414815339388842	0.00864670506055349	1.40324937576207	Significant
Uncarine C	1.39615190338896	0.139694037024994	0.396340230609234	0.472561044974411	Not Significant
Urs-12-en-28-oic acid, 3-hydroxy-, methyl ester, (3.beta.)-	0.361526246430688	0.414815339388842	0.00864670506055349	1.40324937576207	Significant
Vanillic acid	2.31351720386048	0.651743910455544	6.98055065861681e-06	2.20473822605239	Significant
Verimol K	2.51561466871024	0.570200729050438	0.000150911674216761	1.92889158409128	Significant
Vinyl crotonate	0.324781986177648	0.292787960348281	0.0704757655147634	0.990451614433302	Not Significant
Vitamin E	-2.42900290129662	-0.408938870410556	0.00974195114413377	1.3833702858576	Significant
