# Supplementary material for: Interspecific and Environmental Influence on the Foliar Metabolomes of Mitragyna Species Through Recursive OPLSDA Modeling
Source: Plants (Basel). 2025 Sep 1;14(17):2721. doi: 10.3390/plants14172721 (PMC12430465; doi:10.3390/plants14172721)
Supplement: Supplementary file 1 [file plants-14-02721-s001.zip › Table S7-Splot_metabs_Split3.csv]

Metabolite	Covariance	Correlation	p_corr	VIP	Selected
(3-Nitrophenyl) methanol, n-propyl ether	-3.25070121256432	-0.362158651553804	0.0325232490431893	1.25088567176711	Significant
(3R,6S)-2,2,6-Trimethyl-6-vinyltetrahydro-2H-pyran-3-ol	-0.372585844221168	-0.460023578959163	0.00542798861930835	1.58890834479913	Significant
(E)-3,3'-Dimethoxy-4,4'-dihydroxystilbene	-0.752847668320086	-0.14960611409058	0.391013788210846	0.516735258765064	Not Significant
(E)-4-(3-Hydroxyprop-1-en-1-yl)-2-methoxyphenol	-1.87446141980862	-0.105286246747573	0.547215866075663	0.363655698754194	Not Significant
(E,E,E)-3,7,11,15-Tetramethylhexadeca-1,3,6,10,14-pentaene	-0.869854502659327	-0.336133067153198	0.0483548362228566	1.16099404419889	Significant
(R)-(-)-14-Methyl-8-hexadecyn-1-ol	-0.372585844221168	-0.460023578959163	0.00542798861930835	1.58890834479913	Significant
(S)-(+)-1,2-Propanediol	-0.732672133303937	-0.327422198228116	0.054857029246172	1.13090695093112	Not Significant
(S)-(+)-2',3'-Dideoxyribonolactone	0.599969345154453	0.12073407149585	0.489649934915431	0.41701204563334	Not Significant
(Z)-14-Tricosenyl formate	0.0845406294031239	0.0357574206776181	0.838411254287142	0.123505113002488	Not Significant
.alpha.-Calacorene	0.741256771917535	0.164307583355392	0.345585866000755	0.567513715053152	Not Significant
.alpha.-D-Glucopyranose, 4-O-.beta.-D-galactopyranosyl-	0.962448674882456	0.179727068654101	0.301553883979567	0.620772178280319	Not Significant
.alpha.-D-Glucopyranoside, methyl	-0.828174180892966	-0.292906542309005	0.0877095234482314	1.01169085805133	Not Significant
.alpha.-Methyl mannofuranoside	-2.15314320026234	-0.22767048336493	0.188391458892192	0.786367367736822	Not Significant
.alpha.-Tocopherol-.beta.-D-mannoside	-1.22701439635638	-0.312687922235754	0.0674193302091169	1.08001518114009	Not Significant
.alpha.-Tocospiro A	-1.88555149401006	-0.17618753387212	0.31133129940664	0.608546725914333	Not Significant
.alpha.-Tocospiro B	-3.41888977213682	-0.306141447301904	0.0736787695796729	1.05740384309749	Not Significant
.beta.-D-Glucopyranose, 1,6-anhydro-	0.874926811871891	0.0836783859225388	0.6327150762094	0.289022762642884	Not Significant
.beta.-D-Glucopyranose, 4-O-.beta.-D-galactopyranosyl-	-0.788836535609578	-0.256019502216079	0.137678131025841	0.884284071748764	Not Significant
.beta.-D-Glucopyranoside, methyl	0.241285630632871	0.0521341816975281	0.766137539313205	0.18006997931693	Not Significant
.beta.-d-Mannofuranoside, methyl	-0.372585844221168	-0.460023578959163	0.00542798861930835	1.58890834479913	Significant
.beta.-Tocopherol	0.271805575964057	0.0361651379895979	0.836593414927228	0.124913356990306	Not Significant
.delta.-Tocopherol	-0.558808339821471	-0.148960251208366	0.393085525841377	0.514504466757688	Not Significant
.gamma.-Muurolene	-0.0378827857781535	-0.0181641654723105	0.917513481215734	0.0627385104054171	Not Significant
.gamma.-Sitosterol	0.474298435085833	0.15875895235232	0.362339552749745	0.548348901538724	Not Significant
.gamma.-Tocopherol	-0.556899133535105	-0.0607761967682858	0.728726886560427	0.209919253332134	Not Significant
1(2H)-Naphthalenone, 3,4,5,6,7,8-hexahydro-	-0.372585844221168	-0.460023578959163	0.00542798861930835	1.58890834479913	Significant
1,2,3,5-Cyclohexanetetrol, (1.alpha.,2.beta.,3.alpha.,5.beta.)-	-1.98979465281463	-0.154722946312442	0.37482522949146	0.534408651582554	Not Significant
1,2,3-Benzenetriol	-0.690287938124213	-0.0835330581222448	0.633308053171868	0.288520804558168	Not Significant
1,2,3-Butanetriol	-1.05140338076528	-0.21930238426874	0.205596396948092	0.757464191699357	Not Significant
1,2:5,6-Dianhydrogalactitol	-0.372585844221168	-0.460023578959163	0.00542798861930835	1.58890834479913	Significant
1,2-Benzenediol, 3-methoxy-	1.78094641505326	0.23817202234587	0.168267160482014	0.82263938439693	Not Significant
1,2-Benzenediol, 4-methyl-	0.346603080315355	0.0554910031027182	0.751539035593953	0.191664344881354	Not Significant
1,2-Cyclopentanedione	1.85997817981506	0.411234992746784	0.0141191325254856	1.42039395703841	Significant
1,2-Epoxy-5,9-cyclododecadiene	0.172313933220189	0.0614838513396819	0.725689316355353	0.212363472074726	Not Significant
1,2-Oxaborole, 2,3,4-triethyl-2,5-dihydro-5,5-dimethyl-	-1.3078607356508	-0.132677111643302	0.447379961339448	0.45826296628287	Not Significant
1,3,5-Benzenetriol	-0.372585844221168	-0.460023578959163	0.00542798861930835	1.58890834479913	Significant
1,3,5-Trioxane	0.24788741531837	0.0354185109332337	0.839922936372638	0.122334528394184	Not Significant
1,3-Benzenediol, 4-propyl-	2.11806750128293	0.163622809017418	0.347627614773181	0.565148523985397	Not Significant
1,3-Cyclohexanedione, 2-methyl-	-0.206830666708958	-0.102516738016126	0.557863211537002	0.354089894444017	Not Significant
1,3-Dioxolan-4-one, 2-(1,1-dimethylethyl)-5-(1-methylethyl)-, (2S-cis)-	-0.537782258386979	-0.319433207520864	0.061414230484339	1.10331320447579	Not Significant
1,3-Propanediol, 2-(hydroxymethyl)-2-nitro-	-0.372585844221168	-0.460023578959163	0.00542798861930835	1.58890834479913	Significant
1,4,2,5 Cyclohexanetetrol	0.429693304041929	0.0726485997301723	0.678336122879784	0.250926195153771	Not Significant
1,4-Benzenedimethanol	0.164070500280352	0.0207412162310592	0.905859375400222	0.0716395703571946	Not Significant
1,4-Benzenediol, 2-methoxy-	0.815154722133627	0.1876587613592	0.280360061826663	0.648168019067499	Not Significant
1,4-Cyclohexanedione	0.0104626204242647	0.00514827552432922	0.976584160317265	0.0177819970890183	Not Significant
1,4-Dioxane, 2,3-dimethoxy-	-0.0263124778241329	-0.0122330229607531	0.944396066080772	0.0422525130308281	Not Significant
1,5-Anhydro-d-mannitol	-0.372585844221168	-0.460023578959163	0.00542798861930835	1.58890834479913	Significant
1,6,10,14,18,22-Tetracosahexaen-3-ol, 2,6,10,15,19,23-hexamethyl-, (all-E)-	-0.218698289919156	-0.0488420471101461	0.780532098286951	0.168699040179575	Not Significant
1,6,10,14,18,22-Tetracosahexaen-3-ol, 2,6,10,15,19,23-hexamethyl-, (all-E)-(.+/-.)-	-0.992337220177127	-0.103482420311166	0.554139764083872	0.357425333597995	Not Significant
1,6,10,14-Hexadecatetraen-3-ol, 3,7,11,15-tetramethyl-, (E,E)-	-0.761532768977463	-0.286475403621669	0.0952291913422549	0.989477888120551	Not Significant
1,6-Anhydro-.beta.-d-talopyranose	1.32357791670356	0.287868240123844	0.0935602506466482	0.994288705744843	Not Significant
10,13-Octadecadienoic acid, methyl ester	-0.729091216835448	-0.300635853479865	0.0792859867001755	1.03838767878107	Not Significant
11,14,17-Eicosatrienoic acid, methyl ester	-0.742024515211562	-0.316082425415453	0.0643422168671293	1.09173969848086	Not Significant
13-Docosen-1-ol, (Z)-	-0.746777406909612	-0.32289958261845	0.0584969798872449	1.11528596537474	Not Significant
13-Docosenamide, (Z)-	0.137786655465177	0.0192737729388037	0.912493328151356	0.0665710630040285	Not Significant
15-Octadecenal	0.419666387607056	0.0876985058468997	0.616402207869232	0.302908142408335	Not Significant
1-Decanol, 2-hexyl-	-0.372585844221168	-0.460023578959163	0.00542798861930835	1.58890834479913	Significant
1-Deoxy-d-altritol	0.116082699632722	0.0219674093153012	0.900320837703473	0.0758748063603035	Not Significant
1H-Dicyclopenta[b,d]pyrrole, decahydro-, (3a.alpha.,4a.alpha.,7a.alpha.,7b.alpha.)-	0.321161146590986	0.0909729654146647	0.603246836452948	0.314218032531144	Not Significant
1-Hexadecanol	-0.372585844221168	-0.460023578959163	0.00542798861930835	1.58890834479913	Significant
1H-Inden-1-one, 2,3-dihydrotetramethyl-	-0.372585844221168	-0.460023578959163	0.00542798861930835	1.58890834479913	Significant
1H-Indol-4-ol	-0.545108091573166	-0.221330335526884	0.201330362525075	0.764468677608974	Not Significant
1H-Pyrrole-2,5-dione, 3-ethyl-4-methyl-	-1.02338412859365	-0.179770575404605	0.301434930128562	0.620922449357916	Not Significant
1H-Pyrrole-2-carboxylic acid	-0.591262006641689	-0.301548445234897	0.078334355762178	1.04153974472136	Not Significant
1-Isopropyl-4,7-dimethyl-1,2,3,5,6,8a-hexahydronaphthalene	0.751106393728803	0.164929578964033	0.343737632433285	0.569662070177109	Not Significant
1-Naphthalenepropanol, .alpha.-ethenyldecahydro-2-hydroxy-.alpha.,2,5,5,8a-pentamethyl-, [1R-[1.alpha.(R*),2.beta.,4a.beta.,8a.	2.31606838769016	0.355877302714351	0.0358894902749805	1.22919007170638	Significant
1-Octadecyne	1.94052839673879	0.263344315495141	0.126386210088639	0.909583768276343	Not Significant
1-Propionylethyl acetate	1.48079970872056	0.252008049737933	0.144167941438749	0.870428629095776	Not Significant
2-((8Z,11Z)-Heptadeca-8,11-dien-1-yl)-4,5-dihydrooxazole	-0.316704206029718	-0.111864264360167	0.522318161475651	0.386375984311152	Not Significant
2(3H)-Furanone, 5-dodecyldihydro-	-0.775074320245525	-0.327626401709635	0.0546970306040338	1.13161226394259	Not Significant
2(3H)-Furanone, dihydro-3-hydroxy-4,4-dimethyl-, (.+/-.)-	0.633890617449608	0.156755341719	0.368506491431355	0.541428487454268	Not Significant
2-(3-Isopropyl-4-methyl-pent-3-en-1-ynyl)-2-methyl-cyclobutanone	-6.15235056848039	-0.417755862528684	0.0125217795420511	1.44291685561516	Significant
Dihydroactinolide	-0.70855505076665	-0.376463811476843	0.0258121549440857	1.30029528687169	Significant
Dihydroactinolide	0.186420912259779	0.0305602153207042	0.861652379048422	0.10555411366476	Not Significant
2(5H)-Furanone	-0.372585844221168	-0.460023578959163	0.00542798861930835	1.58890834479913	Significant
2(5H)-Furanone, 4-methyl-5-(2-methyl-2-propenyl)-	-0.801587861687137	-0.334342988837089	0.0496379648663678	1.15481116465879	Significant
2,2,4-Trimethyl-3-(3,8,12,16-tetramethyl-heptadeca-3,7,11,15-tetraenyl)-cyclohexanol	0.188667680039122	0.0718017997787344	0.681888188089505	0.248001372229999	Not Significant
2,2'-Bioxirane	0.360710185622952	0.124568385555939	0.475860199611701	0.430255657233512	Not Significant
2,2-Dimethyl-3-(3,7,16,20-tetramethyl-heneicosa-3,7,11,15,19-pentaenyl)-oxirane	-0.82889403428445	-0.232701253042424	0.178549564632629	0.803743502976278	Not Significant
2,3-Bis(1-methylallyl)pyrrolidine	-1.48831348857812	-0.22441452098328	0.194961093356849	0.775121366368239	Not Significant
2,3-Butanediol	1.38351650442647	0.266204183575482	0.122169419792676	0.919461671205057	Not Significant
2,3-Butanediol, [R-(R*,R*)]-	0.28865179715616	0.0904263238686864	0.605434619160377	0.312329948194285	Not Significant
2,3-Butanediol, [S-(R*,R*)]-	-0.506999407096204	-0.423592496288295	0.0112241202201018	1.4630764224512	Significant
2,4(1H,3H)-Pyrimidinedione, 5-hydroxy-	1.56783709152808	0.18653965736558	0.28329033840833	0.644302665734561	Not Significant
2,4,5-Trihydroxypyrimidine	-1.34893178324848	-0.328077262198466	0.0543450839955219	1.13316952323496	Not Significant
2,4-Dihydroxy-2,5-dimethyl-3(2H)-furan-3-one	1.89338434794256	0.417622080487012	0.0125529478293808	1.44245477625201	Significant
2,4-Di-tert-butylphenol	-0.905065449191701	-0.258103086607016	0.134393265683639	0.891480712915166	Not Significant
2,5-Dimethylfuran-3,4(2H,5H)-dione	-2.12869488992958	-0.364466378686017	0.0313532365339078	1.25885649558051	Significant
2,5-Furandione, 3-methyl-	2.16873586191122	0.374367631083875	0.0267173347699551	1.29305513947288	Significant
2,6,10,14,18-Pentamethyl-2,6,10,14,18-eicosapentaene	-0.372585844221168	-0.460023578959163	0.00542798861930835	1.58890834479913	Significant
2,6,10,14-Hexadecatetraen-1-ol, 3,7,11,15-tetramethyl-, acetate, (E,E,E)-	0.789444017807902	0.187098763801642	0.281823903026561	0.646233803446892	Not Significant
2,6,10,15,19,23-Pentamethyl-2,6,18,22-tetracosatetraen-10,15-diol	1.07401941693281	0.169916307973046	0.329138161378878	0.586886090201473	Not Significant
2,6-Difluorobenzoic acid, tridec-2-ynyl ester	-0.372585844221168	-0.460023578959163	0.00542798861930835	1.58890834479913	Significant
2,6-Dimethoxyhydroquinone	0.171315680519348	0.0204600940657771	0.907129788827758	0.0706685824018908	Not Significant
2,7-Octadiene-1,6-diol, 2,6-dimethyl-	0.182901607262146	0.0613560055949614	0.726237784576749	0.211921896512245	Not Significant
2-Butenoic acid, methyl ester	0.111449557362769	0.0567972645362405	0.745880759297834	0.196176134683321	Not Significant
2-Cyclohexen-1-ol	-0.557485308904902	-0.457464439436217	0.00572683680864845	1.58006914974588	Significant
2-Cyclohexen-1-ol, 3-bromo-	2.88903873627566	0.334158255862181	0.0497719167253391	1.15417310222283	Significant
2-Cyclohexen-1-one, 4-(3-hydroxy-1-butenyl)-3,5,5-trimethyl-	0.744678408715681	0.104251698076272	0.551181934052723	0.360082397097243	Not Significant
2-Cyclohexen-1-one, 4-(3-hydroxy-1-butenyl)-3,5,5-trimethyl-, [R-[R*,R*-(E)]]-	-1.05829373304181	-0.263148475164814	0.12667887442853	0.908907341350992	Not Significant
2-Cyclohexen-1-one, 4-(3-hydroxybutyl)-3,5,5-trimethyl-	-0.201577319716706	-0.0217315412274582	0.901385868501986	0.0750601247000865	Not Significant
2-Furancarboxylic acid	1.72584728944052	0.230095297867612	0.183601122430863	0.79474260799433	Not Significant
2-Furanmethanol	0.712503877004609	0.171773377386263	0.323800756004378	0.593300355083739	Not Significant
2-Hexadecen-1-ol, 3,7,11,15-tetramethyl-, acetate, [R-[R*,R*-(E)]]-	-0.51553211846246	-0.408801129148175	0.0147576983309931	1.4119874614612	Significant
2-Hexadecene, 3,7,11,15-tetramethyl-, [R-[R*,R*-(E)]]-	-0.372585844221168	-0.460023578959163	0.00542798861930835	1.58890834479913	Significant
2-Hexenoic acid	-0.758885453768614	-0.192345126010979	0.268303176233731	0.664354589153388	Not Significant
2-Hexenoic acid, (E)-	-0.802075567140521	-0.307324613679507	0.072515154489438	1.06149046608084	Not Significant
Oxindole	-1.26148809537415	-0.180481342451995	0.299495808977103	0.62337741850398	Not Significant
2H-Pyran-2,6(3H)-dione	0.894157287325884	0.183389625446437	0.291644273195886	0.63342254516762	Not Significant
2-Hydroxy-5-methylisophthalaldehyde	-0.354294064274942	-0.0205111632925181	0.90689898599361	0.0708449740571074	Not Significant
2-Hydroxy-gamma-butyrolactone	0.285284160136653	0.0457848195707785	0.793964212179318	0.15813946329823	Not Significant
2-Hydroxyhexadecanoic acid	-0.174060101459303	-0.128319535322337	0.462568724263465	0.443212021730974	Not Significant
2-Methoxy-4-vinylphenol	-0.236507483341995	-0.0290000365078969	0.868652537855573	0.100165300463799	Not Significant
2-Methylpentyl formate	0.546470229189207	0.156345402447697	0.369775879259655	0.540012568882206	Not Significant
2-Methyltetracosane	-0.372585844221168	-0.460023578959163	0.00542798861930835	1.58890834479913	Significant
2-Octenoic acid, 4,5,7-trhydroxy	-0.630336383275751	-0.165207052256225	0.342915077753052	0.570620455028644	Not Significant
2-Oxopentanedioic acid	-0.705140921259329	-0.289707899993201	0.0913903156377385	1.00064283855827	Not Significant
2-Pentadecanone, 6,10,14-trimethyl-	1.57292039472925	0.13321139389321	0.445536477635403	0.460108361962974	Not Significant
2-Propanol, 1-hydrazino-	-0.491580225972836	-0.403374891657254	0.0162691211142647	1.39324539165318	Significant
2-Propanone, 1-(4-hydroxy-3-methoxyphenyl)-	-0.594910376863504	-0.155849280766694	0.371315594234679	0.538298978720664	Not Significant
2-Propanone, 1-hydroxy-3-(4-hydroxy-3-methoxyphenyl)-	-0.41855328258853	-0.0343977864115569	0.84447918552065	0.118808974956461	Not Significant
2-Propenoic acid, 3-(4-hydroxy-3-methoxyphenyl)-	2.33624999927113	0.240822168887796	0.163441580019152	0.831792915102756	Not Significant
2-Propenoic acid, 3-phenyl-	-0.951036519029048	-0.330835356064022	0.0522311257414986	1.14269590092334	Not Significant
3(2H)-Furanone, 4-hydroxy-5-methyl-	-1.57079970174522	-0.234936052699465	0.174296685142804	0.811462437366686	Not Significant
3,3-Dimethyl-4-phenyl-4-penten-2-one	-0.372585844221168	-0.460023578959163	0.00542798861930835	1.58890834479913	Significant
3,4,5-Trimethoxyphenol	1.22880630389215	0.152169583614681	0.382853522511313	0.525589409519026	Not Significant
3,4-Dimethoxy-6-methylpyrocatechol	-0.909192941673401	-0.168243874513475	0.333991149111423	0.581109552646495	Not Significant
3,5-Decadiene, 2,2-dimethyl-, (Z,Z)-	-0.683219141660108	-0.380119536615453	0.0242940711915723	1.31292205742151	Significant
3,5-Dimethoxy-4-hydroxybenzyl alcohol	0.791921343452669	0.134823101713142	0.440000542080443	0.465675154887509	Not Significant
3,5-Dimethoxy-4-hydroxycinnamaldehyde	-0.625285459562335	-0.131100937493713	0.452842404355417	0.452818905644055	Not Significant
3,5-Octadiene, 4,5-diethyl-, (E,Z)-	-1.82099057278078	-0.37641297952152	0.0258338022815485	1.30011971474519	Significant
3,7,11,15-Tetramethyl-2-hexadecen-1-ol	-2.49783952168248	-0.336129277985992	0.048357523964212	1.16098095652323	Significant
3,7,11,15-Tetramethylhexadecane-1,2,3-triol	-0.647902918059122	-0.325588462239913	0.0563105406539963	1.12457327903455	Not Significant
3-Acetoxy-3-hydroxypropionic acid, methyl ester	-2.11713752589634	-0.198815383051612	0.252223204700592	0.686702672762749	Not Significant
3-Aminocoumarin, N,N-dimethyl-	-0.372585844221168	-0.460023578959163	0.00542798861930835	1.58890834479913	Significant
3-Butene-1,2-diol	-2.76722533648863	-0.42422003728581	0.0110916383250356	1.46524393119045	Significant
3-Butylindolizidine	-1.12790154881783	-0.255735538039247	0.138130343521009	0.883303267566482	Not Significant
3-Deoxy-d-mannoic lactone	-0.950936015822196	-0.246928127223049	0.152703676329334	0.852882721355364	Not Significant
3-Hydroxy-4-methoxybenzoic acid	2.63905903552109	0.292138940795227	0.0885822523634363	1.00903958427644	Not Significant
3-Methylmannoside	1.16173262340624	0.176688771678401	0.30993472625309	0.610277987026927	Not Significant
3-O-Methyl-d-glucose	-1.23917224233556	-0.067658965200033	0.699361925991864	0.233692139542155	Not Significant
4-(4-Hydroxy-3-methoxystyryl)-2,6-dimethoxyphenol	-0.553121688252174	-0.103844886157816	0.552745180475458	0.358677280312879	Not Significant
4,8,12,16-Tetramethylheptadecan-4-olide	-2.13026527340116	-0.312177112542496	0.0678922067041665	1.07825085900239	Not Significant
4,9,13,17-Tetramethyl-4,8,12,16-octadecatetraenal	-0.176688596897685	-0.0801882490775632	0.647017265892071	0.276967929344949	Not Significant
4-Acetyl-1-methylcyclohexene	-0.666017087556737	-0.257537367361579	0.13527937592123	0.889526734747522	Not Significant
4-Ethylcatechol	0.296122017189631	0.0344815448627514	0.844105120520286	0.119098274262275	Not Significant
Pyranone	1.15827034118471	0.262021838970379	0.128372301879707	0.90501597201088	Not Significant
4H-Pyran-4-one, 3,5-dihydroxy-2-methyl-	1.54362371333149	0.312897071408958	0.0672264599331328	1.08073757642983	Not Significant
4-Hydroxy-2-methoxybenaldehyde	0.0681681082495054	0.0295986387354827	0.865965558337975	0.102232855515604	Not Significant
4-Hydroxy-3-methoxybenzyl alcohol	-0.128642170452247	-0.0909588429637414	0.603303314989633	0.314169253987724	Not Significant
4-O-Methylmannose	1.70080806135687	0.14064573239394	0.420317675758619	0.485786355487998	Not Significant
5,5,8a-Trimethyl-3,5,6,7,8,8a-hexahydro-2H-chromene	2.70485529617741	0.249025495964615	0.149136129547089	0.860126973276395	Not Significant
5,9,13,17-Tetramethyl 4,8,12,16-octadecatetraenoic acid	-0.372585844221168	-0.460023578959163	0.00542798861930835	1.58890834479913	Significant
5,9,13-Pentadecatrien-2-one, 6,10,14-trimethyl-, (E,E)-	-0.417235086381848	-0.117426161677574	0.501709180332998	0.405586619297599	Not Significant
5,9-Undecadien-2-one, 6,10-dimethyl-	-1.67838282831075	-0.275521045384971	0.109158178895034	0.951641846642874	Not Significant
5,9-Undecadien-2-one, 6,10-dimethyl-, (E)-	-0.507860000840976	-0.444451349797586	0.00747502384097327	1.53512230861826	Significant
5-Hydroxymethylfurfural	2.38788705914837	0.343679352182779	0.0432346937411422	1.18705869784743	Significant
5-Oxotetrahydrofuran-2-carboxylic acid	0.533077410636884	0.16780680507176	0.335266631563903	0.579599927238228	Not Significant
6,9-Octadecadienoic acid, methyl ester	-0.810038915909586	-0.25131859564425	0.145305499824364	0.868047274285036	Not Significant
6-Azacytosine	-0.0990856904364677	-0.0567287531800077	0.746177205305154	0.19593949840942	Not Significant
6-Hydroxy-4,4,7a-trimethyl-5,6,7,7a-tetrahydrobenzofuran-2(4H)-one	-3.22515642269753	-0.172740221423228	0.321043362716672	0.596639806861254	Not Significant
6-Methyl-6-(5-methylfuran-2-yl)heptan-2-one	-1.02871052812253	-0.240342569487166	0.16430741177375	0.830136392427234	Not Significant
6-Octadecenoic acid, methyl ester, (Z)-	0.0753635696323956	0.0220359672027141	0.900011305754425	0.0761116033515764	Not Significant
6-Oxa-bicyclo[3.1.0]hexan-3-one	-0.372585844221168	-0.460023578959163	0.00542798861930835	1.58890834479913	Significant
7-Hexadecenal, (Z)-	0.241060690776274	0.0648844119552911	0.711150655064936	0.224108911626677	Not Significant
7-Hydroxycadalene	0.445136182142328	0.132109378967742	0.449343386010925	0.456302033784903	Not Significant
7-Tetradecenal, (Z)-	-0.372585844221168	-0.460023578959163	0.00542798861930835	1.58890834479913	Significant
8,11-Octadecadienoic acid, methyl ester	-0.62308166885991	-0.259128037952824	0.132798752622721	0.895020865683102	Not Significant
8-Nonenoic acid	1.0415658929719	0.161974389900168	0.352572527758295	0.559454931285102	Not Significant
9-(2',2'-Dimethylpropanoilhydrazono)-3,6-dichloro-2,7-bis-[2-(diethylamino)-ethoxy]fluorene	-0.372585844221168	-0.460023578959163	0.00542798861930835	1.58890834479913	Significant
9(E),11(E)-Conjugated linoleic acid	0.107945988523909	0.0368762904173867	0.833424682653921	0.127369657229294	Not Significant
9,11-Octadecadienoic acid, methyl ester, (E,E)-	-0.515090554891526	-0.346497155900296	0.0414387070828107	1.19679131166453	Significant
9,12,15-Octadecatrienoic acid, (Z,Z,Z)-	-2.05444583034636	-0.20992489376075	0.226136287736531	0.725074606463023	Not Significant
9,12,15-Octadecatrienoic acid, 1-methylethyl ester, (Z,Z,Z)-	0.156685654713606	0.0256349822657583	0.88378355049879	0.0885424989149454	Not Significant
9,12,15-Octadecatrienoic acid, ethyl ester, (Z,Z,Z)-	-1.67364065561527	-0.148562829446573	0.394363483506464	0.513131783307101	Not Significant
9,12,15-Octadecatrienoic acid, methyl ester, (Z,Z,Z)-	2.52123213663429	0.352632257855365	0.0377364351393216	1.21798177915026	Significant
9,12-Octadecadienoic acid (Z,Z)-	1.26055478442724	0.277650957250296	0.106336249077141	0.958998501586861	Not Significant
9,12-Octadecadienoic acid (Z,Z)-, 2,3-dihydroxypropyl ester	2.30967440254608	0.235856545732759	0.17256611181634	0.814641794097139	Not Significant
9,12-Octadecadienoic acid (Z,Z)-, methyl ester	3.15734095975761	0.417931828871493	0.0124808827239506	1.44352463835344	Significant
9,12-Octadecadienoic acid (Z,Z)-, phenylmethyl ester	-0.924743335937574	-0.169775144174686	0.329546091216485	0.586398514460888	Not Significant
9,12-Octadecadienoic acid, ethyl ester	-0.54370539642685	-0.412593965916996	0.0137728089366391	1.42508781167819	Significant
9,19-Cyclolanostan-3-ol, 24-methylene-, (3.beta.)-	-0.372585844221168	-0.460023578959163	0.00542798861930835	1.58890834479913	Significant
9-Hexadecenoic acid, 9-octadecenyl ester, (Z,Z)-	-0.372585844221168	-0.460023578959163	0.00542798861930835	1.58890834479913	Significant
9H-Pyrido[3,4-b]indole, 1-methyl-	-0.649129810677086	-0.271206136251681	0.115047602116026	0.936738273342462	Not Significant
9-Octadecenamide, (Z)-	-1.11445610869677	-0.309031760337335	0.0708615568605162	1.06738690203431	Not Significant
9-Octadecenoic acid (Z)-, 2,3-dihydroxypropyl ester	-0.372585844221168	-0.460023578959163	0.00542798861930835	1.58890834479913	Significant
Acorenone B	-1.19482828457105	-0.241528845033368	0.162171785589114	0.83423375439041	Not Significant
Adenosine 3',5'-cyclic monophosphate	-0.372585844221168	-0.460023578959163	0.00542798861930835	1.58890834479913	Significant
Ajmalicine	-2.38392445669913	-0.167979526429814	0.334762228565798	0.58019650189155	Not Significant
Akuammigine	-0.560866619496784	-0.113404999590829	0.516567896618306	0.391697639932944	Not Significant
Allo-Inositol	0.958037676285121	0.207402393898256	0.231891637555343	0.71636196375384	Not Significant
Aspirin methyl ester	0.175110943522321	0.0803143159948577	0.646498447618764	0.277403360888143	Not Significant
Azelaic acid	0.800363001006363	0.135286050926768	0.438417380718393	0.467274168291153	Not Significant
Benzaldehyde, 2-hydroxy-4-methyl-	2.00757048043762	0.155893096598869	0.37117945916957	0.538450317357558	Not Significant
Benzaldehyde, 3-benzyloxy-2-fluoro-4-methoxy-	-0.553083964061786	-0.369661529352835	0.0288449835160851	1.27680039807714	Significant
Benzaldehyde, 4-hydroxy-	-0.248144832800623	-0.253101829028517	0.142376647925374	0.874206511625428	Not Significant
Benzaldehyde, 4-hydroxy-3,5-dimethoxy-	-1.17615336326966	-0.244050434527881	0.157698727216421	0.842943252714503	Not Significant
Benzeneacetaldehyde	-0.579818500072045	-0.142228465178495	0.415054013388096	0.491253069465263	Not Significant
Benzeneethanol, 4-hydroxy-	1.47157694076631	0.267982023752941	0.119601442466631	0.925602280562681	Not Significant
Benzofuran, 2,3-dihydro-	-0.40137824489519	-0.127029858653074	0.467116023291064	0.438757515232585	Not Significant
Benzoic acid	2.27133075129369	0.441818331278374	0.00787938892503565	1.52602793761525	Significant
Benzoic acid, 2,3-dihydroxy-, methyl ester	-0.372585844221168	-0.460023578959163	0.00542798861930835	1.58890834479913	Significant
Benzoic acid, 2,5-dihydroxy-, methyl ester	-0.40038576472684	-0.091609358366107	0.600704130398294	0.316416115667243	Not Significant
Benzoic acid, 2-hydroxy-3-methoxy-, methyl ester	-0.925878223621057	-0.201452379889265	0.245857502029	0.695810784764391	Not Significant
Benzoic acid, 2-methoxy-	-1.75956759456064	-0.407764109562847	0.0150370569748654	1.40840562533754	Significant
Benzoic acid, 3-hydroxy-	-1.04353186326425	-0.382483738283964	0.0233521761263019	1.32108794267545	Significant
Benzoic acid, 4-formyl-, methyl ester	-0.728871052758302	-0.294573439357737	0.0858371207609158	1.01744827300089	Not Significant
Benzoic acid, 4-hydroxy-	2.36713466112659	0.239462600365136	0.165904599406449	0.827097004132567	Not Significant
Benzyl .beta.-d-glucoside	0.818461991057006	0.199596990493496	0.250325091934272	0.689402322614559	Not Significant
Benzyl alcohol	-0.372585844221168	-0.460023578959163	0.00542798861930835	1.58890834479913	Significant
Benzyl chloride	-0.372585844221168	-0.460023578959163	0.00542798861930835	1.58890834479913	Significant
Bicyclo[3.2.0]heptan-2-one, 6-hydroxy-5-methyl-6-vinyl-	-2.63448629959259	-0.484433045809364	0.00318856995947021	1.67321794835931	Significant
Bis(2-ethylhexyl) phthalate	0.330289432908779	0.0926682833608388	0.596483472535024	0.320073612451327	Not Significant
Butane, 1,2:3,4-diepoxy-, (.+/-.)-	-0.776547603524359	-0.286205892605126	0.0955547369312009	0.98854700474242	Not Significant
Butanedioic acid, 2-hydroxy-2-methyl-, (S)-	1.18465311748167	0.27423187172036	0.110893428217664	0.947189077508232	Not Significant
Butanedioic acid, monomethyl ester	-0.209181833092248	-0.0369352855662302	0.833161928958242	0.127573424793802	Not Significant
Butanoic acid, 2-methyl-, 2-methoxy-4-(2-propenyl)phenyl ester	3.87064535341209	0.371567359162808	0.0279671801060307	1.28338307998159	Significant
Butanoic acid, 3-hydroxy-	-0.0459144253720605	-0.0258799546543247	0.8826805974925	0.0893886265706617	Not Significant
Butyl 9,12,15-octadecatrienoate	2.83405910369878	0.248690802579491	0.149701324442563	0.858970951852937	Not Significant
Butyl 9,12-octadecadienoate	-1.32673857046626	-0.33110767946266	0.0520260096543886	1.14363649818915	Not Significant
Butylsyringone	-0.850257887766852	-0.209403791419107	0.227317194369457	0.723274733810836	Not Significant
Butyrovanillone	0.669560988987571	0.184091176268893	0.289770225973334	0.63584568173515	Not Significant
Campesterol	1.89049407457779	0.204496017508242	0.238644825622825	0.706323422447613	Not Significant
Carbonic acid, 2-dimethylaminoethyl neopentyl ester	-0.372585844221168	-0.460023578959163	0.00542798861930835	1.58890834479913	Significant
Caryophyllene	-0.1333932720072	-0.0853126756021814	0.626062299968962	0.294667552667949	Not Significant
Caryophyllene oxide	0.210071618023343	0.0594968353136166	0.734228774027128	0.205500375291278	Not Significant
Catechol	0.417330340552079	0.135677880989252	0.437079871573094	0.468627538171523	Not Significant
Cholesta-3,5-dien-7-one	-0.732173860472417	-0.237047324505789	0.170345614695592	0.81875471007757	Not Significant
Ciliaphylline	-0.372585844221168	-0.460023578959163	0.00542798861930835	1.58890834479913	Significant
cis-11-Eicosenamide	-0.372585844221168	-0.460023578959163	0.00542798861930835	1.58890834479913	Significant
cis-Sinapyl alcohol	-0.372585844221168	-0.460023578959163	0.00542798861930835	1.58890834479913	Significant
cis-Z-.alpha.-Bisabolene epoxide	-0.639078395076576	-0.269010532347231	0.118134358124998	0.929154719965596	Not Significant
?-Corynantheidine	4.70291512884794	0.254930034322115	0.139419045503388	0.880521080660293	Not Significant
Speciocilatine	-0.372585844221168	-0.460023578959163	0.00542798861930835	1.58890834479913	Significant
Corynan-16-carboxylic acid, 16,17-didehydro-9,17-dimethoxy-, methyl ester, (3.beta.,16E)-	-1.90458969630959	-0.250622233069774	0.146461096514568	0.865642057778321	Not Significant
Corynan-16-carboxylic acid, 16,17-didehydro-9,17-dimethoxy-, methyl ester, (3.beta.,16E,20.beta.)-	-0.372585844221168	-0.460023578959163	0.00542798861930835	1.58890834479913	Significant
Isorhynchophylline	10.3659196240727	0.487438945847973	0.00297833597313166	1.68360024151434	Significant
Crotonyl isothiocyanate	-0.683403610369236	-0.380030257329302	0.0243302460867517	1.31261368930894	Significant
Cycloheptadecanol	2.1355756772415	0.272237256008193	0.113619024324663	0.940299731625353	Not Significant
Cyclohexanamine, N-3-butenyl-N-methyl-	0.21962538496602	0.0621246758407246	0.722942155527858	0.214576861656978	Not Significant
Cyclohexane, (1-methylethylidene)-	0.367076542360457	0.100763633541494	0.564652282500458	0.348034721499731	Not Significant
Cyclohexane, (2-ethyl-1-methylbutylidene)-	0.151711099349019	0.0335855303449238	0.848108442016265	0.116003465627337	Not Significant
Cyclohexene, 1-methyl-3-(formylmethyl)-	1.3369741490258	0.149678862698051	0.390780829119322	0.516986530384107	Not Significant
Cyclopentane, 1-hexyl-3-methyl-	-0.372585844221168	-0.460023578959163	0.00542798861930835	1.58890834479913	Significant
Cyclopentaneacetaldehyde, 2-formyl-3-methyl-.alpha.-methylene-	2.27748854607129	0.301519734126725	0.078364159394347	1.04144057737114	Not Significant
Cyclopropane, (bromomethyl)-	-1.13035339833688	-0.353030222080661	0.0375058666856847	1.21935633625434	Significant
Cyclopropanebutanoic acid, 2-[[2-[[2-[(2-pentylcyclopropyl)methyl]cyclopropyl]methyl]cyclopropyl]methyl]-, methyl ester	-0.372585844221168	-0.460023578959163	0.00542798861930835	1.58890834479913	Significant
Cyclotrisiloxane, hexamethyl-	-0.372585844221168	-0.460023578959163	0.00542798861930835	1.58890834479913	Significant
D-Allose	4.07359291803438	0.284285460043632	0.097899104096321	0.981913885349965	Not Significant
Decane, 2,3,5,8-tetramethyl-	-0.548331321777615	-0.347485950315962	0.040822946070516	1.20020657942514	Significant
Decanedioic acid, bis(2-ethylhexyl) ester	-2.03475862173976	-0.471138208830769	0.00428050598090967	1.62729795994083	Significant
D-Fructose, 3-O-methyl-	0.504367072240292	0.0362265201742416	0.836319809503045	0.125125369308508	Not Significant
D-Glucuronic acid, .gamma.-lactone	-0.923433696372544	-0.209347012760515	0.227446117272437	0.723078621940554	Not Significant
Dichloroacetic acid, tridec-2-ynyl ester	2.22927120534516	0.271845566083972	0.114160118396095	0.938946845778555	Not Significant
Dimethyl (S)-(-)-malate	0.332411151331572	0.106130922786046	0.543987718746567	0.366573185743053	Not Significant
Dimethylamine	-0.725674524863071	-0.406751817871202	0.0153140237951679	1.40490919865467	Significant
dl-.alpha.-Tocopherol	-0.0842285193538065	-0.0223268757441853	0.898698044891183	0.0771163931716176	Not Significant
D-Limonene	-0.205934899128608	-0.0540315698549861	0.757875888596032	0.186623503993925	Not Significant
D-Mannonic acid, .gamma.-lactone	-0.372585844221168	-0.460023578959163	0.00542798861930835	1.58890834479913	Significant
Dodecanoic acid	0.205284301032383	0.0295811012535034	0.866044258964412	0.102172281552142	Not Significant
Dotriacontane	-0.717306341121181	-0.300541235810764	0.0793851625653279	1.03806087204577	Not Significant
E-10,13,13-Trimethyl-11-tetradecen-1-ol acetate	0.36923432854496	0.0781809827172911	0.655299917829888	0.270034888483679	Not Significant
Eicosane	-0.372585844221168	-0.460023578959163	0.00542798861930835	1.58890834479913	Significant
Eicosanoic acid	1.52504851597208	0.212670008212096	0.219984346299276	0.734556153624238	Not Significant
Eicosanoic acid, 2-hydroxy-1-(hydroxymethyl)ethyl ester	0.0245041850118443	0.0128519647134687	0.941587414046526	0.0443903202233617	Not Significant
Erucic acid	0.418593337217075	0.0875924396935184	0.61683033677518	0.302541792934272	Not Significant
Ethanamine, 2-methoxy-N-(2-methoxyethyl)-N-methyl-	1.49295657887172	0.24308104398778	0.159407662936366	0.839595005387661	Not Significant
Ethanamine, N-ethyl-N-nitroso-	0.0959767481174512	0.0171266338481801	0.922210387575315	0.059154905714318	Not Significant
Ethane, 1,1,1-triethoxy-	1.34140260657058	0.286499435093844	0.095200204622641	0.989560892141264	Not Significant
Ethane, fluoro-	1.16675050488147	0.158072509608192	0.364445383848795	0.545977947843612	Not Significant
Ethanol, 2,2-diethoxy-	0.383214680514298	0.114747355528807	0.51158365450321	0.396334099125686	Not Significant
Ethoxyacetaldehyde diethylacetal	-0.480200157349507	-0.0857353768099382	0.624346278161151	0.296127550605188	Not Significant
Ethyl .alpha.-d-glucopyranoside	2.26781907820797	0.180854659137254	0.298480509127475	0.624666843706494	Not Significant
Ethyl 2,2-diethoxypropionate	-0.372585844221168	-0.460023578959163	0.00542798861930835	1.58890834479913	Significant
Ethyl orthoformate	-0.846039674305345	-0.300008146567056	0.0799457319784946	1.03621959697512	Not Significant
Ethyl propionylacetate	-0.594151217248563	-0.3536087217639	0.0371727410892879	1.22135445769029	Significant
Eugenol	4.90079258228098	0.502876193974465	0.00207774004488755	1.73692005704296	Significant
Formamide, N-methoxy-	2.08450427354881	0.284409912453171	0.0977458636517011	0.982343740429336	Not Significant
Formic acid, 2-propylphenyl ester	0.375048718009019	0.0506288484078872	0.772710237324113	0.174870600991528	Not Significant
Mitraphylline	-7.95095109475742	-0.369330614824799	0.0289996786381905	1.27565742871848	Significant
Fumaric acid, 2,4-dimethylpent-3-yl ethyl ester	-0.3225235766481	-0.130668094320432	0.454348740832555	0.451323877646641	Not Significant
Fumaric acid, 2-chlorophenyl ethyl ester	-0.939003994270455	-0.34429087259063	0.0428396952427381	1.18917087192609	Significant
Fumaric acid, ethyl 2-methylallyl ester	0.657176827389518	0.185323939409511	0.286495929457085	0.64010361052593	Not Significant
Furan, 2,5-diethoxytetrahydro-	0.871305389511993	0.119991910197093	0.492342525883149	0.414448641636854	Not Significant
Furaneol	2.15666384023353	0.292733623291069	0.0879055452389721	1.0110936006864	Not Significant
Galactoseptanoside, methyl 2,3,4,5-tetra-O-methyl-, .alpha.-D-	-1.94229903293054	-0.23289890418356	0.178170489396972	0.80442618439061	Not Significant
Glyceraldehyde	1.61958371312201	0.249750923195911	0.147916438772169	0.862632578280293	Not Significant
Glycerin	0.13283715293433	0.0336447819286612	0.84784359409998	0.116208118910666	Not Significant
Glycine, N-(ethoxycarbonyl)-, ethyl ester	0.601427983145842	0.0792606589340315	0.650839707463849	0.273764059397792	Not Significant
Heneicosane	-0.372585844221168	-0.460023578959163	0.00542798861930835	1.58890834479913	Significant
Heptadecane	-0.372585844221168	-0.460023578959163	0.00542798861930835	1.58890834479913	Significant
Heptadecanoic acid	-0.757230645844581	-0.19068991385846	0.272522204790599	0.658637533502673	Not Significant
Heptadecanoic acid, heptadecyl ester	-0.372585844221168	-0.460023578959163	0.00542798861930835	1.58890834479913	Significant
Hexadeca-2,6,10,14-tetraen-1-ol, 3,7,11,16-tetramethyl-	0.167159496270152	0.0354272760376599	0.839883833147926	0.122364802815329	Not Significant
Hexadecanamide	1.16279640807147	0.207341869157382	0.232030938122342	0.716152913022009	Not Significant
Hexadecane	-0.969983793803023	-0.244498949577922	0.156912536022895	0.84449241092807	Not Significant
Hexadecanoic acid, 2-hydroxy-1-(hydroxymethyl)ethyl ester	0.485135523756237	0.143258597716941	0.411648181581937	0.494811117925059	Not Significant
Hexadecanoic acid, ethyl ester	-0.372585844221168	-0.460023578959163	0.00542798861930835	1.58890834479913	Significant
Hexadecanoic acid, hexyl ester	-0.372585844221168	-0.460023578959163	0.00542798861930835	1.58890834479913	Significant
Hexadecanoic acid, methyl ester	2.64023890013607	0.512887783759896	0.00163016527599017	1.77149980313069	Significant
Homovanillyl alcohol	0.914223985701129	0.131624462610161	0.451024085692502	0.454627146491444	Not Significant
Humulane-1,6-dien-3-ol	0.54968642944885	0.168608544239059	0.332929234953472	0.582369111496471	Not Significant
Hydroquinone	1.43657049341768	0.192886270245623	0.266933167828443	0.666223685933406	Not Significant
Indole	-1.15779585638708	-0.439256591986146	0.00829058692311207	1.51717976303291	Significant
Inositol	-0.944204393817996	-0.229734975330393	0.184307459125219	0.793498064209201	Not Significant
Isofraxidin	2.13182542815955	0.286894470635049	0.0947246786968574	0.99092533365388	Not Significant
Isopaynantheine	-1.39002343514278	-0.211743652428601	0.222047416298467	0.731356547121507	Not Significant
l-Gala-l-ido-octitol	-1.18850549254573	-0.250217510094609	0.147135797455328	0.86424415614461	Not Significant
Lidocaine	-0.463473625547202	-0.399026985788611	0.0175718647264441	1.37822784856828	Significant
Limonene	-0.665970712395204	-0.293310937104154	0.0872524122367271	1.0130876261606	Not Significant
Linoleyl acetate	0.268340974363234	0.0569109317011431	0.745389004991411	0.196568737834777	Not Significant
L-Lactic acid	0.975103963665715	0.23489946428288	0.174365727638607	0.811336062017479	Not Significant
l-Pantoyl lactone	-0.372585844221168	-0.460023578959163	0.00542798861930835	1.58890834479913	Significant
Lupeol	-0.372585844221168	-0.460023578959163	0.00542798861930835	1.58890834479913	Significant
Maltol	2.24518403789388	0.39932988093483	0.0174783696892718	1.37927403977987	Significant
Megastigmatrienone	-2.14728728438426	-0.199071562586984	0.251600028485573	0.687587509584461	Not Significant
Methoxyacetic acid, 2-methylpropyl ester	-0.946931400768864	-0.232458706524868	0.17901552622489	0.802905754209967	Not Significant
Methyl (Z)-5,11,14,17-eicosatetraenoate	-0.372585844221168	-0.460023578959163	0.00542798861930835	1.58890834479913	Significant
Methyl 2-furoate	-0.372585844221168	-0.460023578959163	0.00542798861930835	1.58890834479913	Significant
Methyl 4-O-methyl-d-arabinopyranoside	1.77455565509718	0.307786568683626	0.0720647465561095	1.06308604551315	Not Significant
Methyl salicylate	2.98533668648589	0.288583139980632	0.0927123709302028	0.996757949496905	Not Significant
Methyl stearate	0.571055060474948	0.111484670857535	0.523739664114973	0.385064879160135	Not Significant
Mitragynine	-0.372585844221168	-0.460023578959163	0.00542798861930835	1.58890834479913	Significant
Myo-Inositol	-0.958271687357029	-0.226798129306652	0.190136147572558	0.783354281655556	Not Significant
Myo-Inositol, 4-C-methyl-	2.57613468121997	0.304926910163175	0.0748883268480037	1.05320886639833	Not Significant
Neophytadiene	-1.69248906550571	-0.180953776350366	0.298211311244959	0.625009191738705	Not Significant
Neric acid	-0.456563709646768	-0.145278978087362	0.405014513294624	0.501789454204023	Not Significant
n-Hexadecanoic acid	0.861217908547816	0.339948777666487	0.0457083693479126	1.17417339967805	Significant
Nonadecane	-0.372585844221168	-0.460023578959163	0.00542798861930835	1.58890834479913	Significant
n-Propyl 9,12-octadecadienoate	-1.92083723778853	-0.344564581542506	0.0426638437136907	1.19011625485334	Significant
Octacosane	-0.58551951954511	-0.358806667678765	0.0342859805947561	1.2393080148941	Significant
Octacosane, 2-methyl-	-0.372585844221168	-0.460023578959163	0.00542798861930835	1.58890834479913	Significant
Octacosanol	-0.372585844221168	-0.460023578959163	0.00542798861930835	1.58890834479913	Significant
Octadec-9-en-1-al dimethyl acetal	0.401904558850838	0.115421946880364	0.509087931929002	0.39866411844827	Not Significant
Octadecanal	0.978092324970157	0.185435509517518	0.286200773005847	0.640488970502574	Not Significant
Octadecanamide	-0.326057497230434	-0.151346596643911	0.385462412259293	0.522746835952525	Not Significant
Octadecane	-1.07765678558738	-0.309260621018527	0.0706421347570353	1.06817738031146	Not Significant
Octadecane, 5-methyl-	-0.372585844221168	-0.460023578959163	0.00542798861930835	1.58890834479913	Significant
Octadecanoic acid	2.14178499641361	0.574389214307979	0.000308184125261158	1.98392399329075	Significant
Octadecanoic acid, 2,3-dihydroxypropyl ester	-0.193600044328816	-0.0285270895813463	0.87077650646911	0.098531755244348	Not Significant
Octane, 2-cyclohexyl-	-0.372585844221168	-0.460023578959163	0.00542798861930835	1.58890834479913	Significant
Octyl-.beta.-D-glucopyranoside	-1.39856468078127	-0.299978438761074	0.079977061182089	1.03611698705904	Not Significant
Oleic Acid	-0.0495118021148185	-0.0141295284604108	0.935792275338603	0.0488029890329092	Not Significant
Oxayohimban-16-carboxylic acid, 16,17-didehydro-19-methyl-, methyl ester, (19.alpha.,20.alpha.)-	-0.592252059150411	-0.284466643342804	0.0976760705828536	0.982539687306994	Not Significant
Oxazole, 2-(8Z,11Z,14Z)-8,11,14-heptadecatrien-1-yl-4,5-dihydro-	0.0567247587724634	0.0276325567589735	0.874796205085781	0.0954420643433284	Not Significant
Oxazolidin-2-one	-0.465803145319352	-0.458091902347031	0.00565228500072897	1.58223638877589	Significant
Oxazolidine, 2,2-diethyl-3-methyl-	-0.747796668932678	-0.352557949980621	0.0377796139851392	1.21772512186644	Significant
Oxime-, methoxy-phenyl-_	0.552880809359602	0.156841372904104	0.368240422300865	0.5417256367183	Not Significant
Oxirane, (methoxymethyl)-	0.801718900523685	0.18163304023234	0.296370624045936	0.62735534984832	Not Significant
Oxirane, [(2-propenyloxy)methyl]-	-0.372585844221168	-0.460023578959163	0.00542798861930835	1.58890834479913	Significant
Oxirane, 2,2-dimethyl-3-(3,7,12,16,20-pentamethyl-3,7,11,15,19-heneicosapentaenyl)-, (all-E)-	-0.373017599182348	-0.135558767538668	0.437486227264692	0.468216123704381	Not Significant
Palmitoleamide	2.5353112905975	0.316404727799202	0.0640558945573954	1.09285292173834	Not Significant
Pantolactone	1.01324812575196	0.154344028051572	0.376010311982996	0.53309987869736	Not Significant
Paynantheine	-1.02662014367934	-0.240592324704928	0.163856112781254	0.830999039838822	Not Significant
Pentadecane	-0.895520363870677	-0.266394263298412	0.121892916256202	0.920118201156466	Not Significant
Pentadecanoic acid	1.00511590402573	0.099783426008356	0.568464679308501	0.344649112586896	Not Significant
Pentanal	0.502961022084803	0.0950019643773504	0.587227703401302	0.328134080242183	Not Significant
Pentatriacontane	-0.372585844221168	-0.460023578959163	0.00542798861930835	1.58890834479913	Significant
Phenol, 2,6-dimethoxy-	-5.25728518491269	-0.637590095087519	3.79691102773344e-05	2.20221803616672	Significant
Phenol, 2,6-dimethoxy-4-(2-propenyl)-	-0.714311315036671	-0.27618355477989	0.108274433911719	0.953930135231203	Not Significant
Phenol, 2-methoxy-3-(2-propenyl)-	-0.220316498757662	-0.192509834625036	0.26788569869132	0.664923488017065	Not Significant
Phenol, 2-methoxy-4-(1-propenyl)-, acetate	-0.304306156972271	-0.055738628751715	0.75046541712703	0.192519636823057	Not Significant
Phenol, 2-methoxy-4-(2-propenyl)-, acetate	-0.925978187658983	-0.256779933776206	0.136472506017936	0.886910580707869	Not Significant
Phenol, 2-methoxy-4-propyl-	1.14553100034077	0.294634097468791	0.0857695698293242	1.01765778438953	Not Significant
Phenol, 3,4,5-trimethoxy-	-0.790078231988052	-0.255733325034653	0.138133872008339	0.883295623911619	Not Significant
Phenol, 3,5-bis(1,1-dimethylethyl)-	-0.583091560110736	-0.0632616710977695	0.718076343463774	0.218504010904422	Not Significant
Phenol, 4,4'-(tetrahydro-1H,3H-furo[3,4-c]furan-1,4-diyl)bis[2-methoxy-	2.8150686694602	0.324277405686024	0.0573683663633103	1.12004492702335	Not Significant
Phenol, 4-ethenyl-2,6-dimethoxy-	1.413795967492	0.329902313009021	0.0529387947505471	1.13947319677521	Not Significant
Phenol, 4-propyl-	0.384381966321182	0.114932415579546	0.510898399410953	0.396973291272259	Not Significant
Phenyl-.beta.-D-glucoside	-0.137732126195011	-0.056809962262203	0.745825820664551	0.196219992267291	Not Significant
Phenylethyl Alcohol	-0.372585844221168	-0.460023578959163	0.00542798861930835	1.58890834479913	Significant
Phytol	0.665703546382853	0.151569963342999	0.384753311987503	0.523518338171899	Not Significant
Propanoic acid, 2,2-dimethyl-	-0.537159225238635	-0.138780849185174	0.426567388115967	0.479345101978365	Not Significant
Propanoic acid, 2-hydroxy-, ethyl ester	-0.767546049501425	-0.345434319234964	0.0421089170702629	1.19312030408156	Significant
Propanoic acid, 2-hydroxy-, methyl ester, (.+/-.)-	0.0392431700032072	0.0248474099817522	0.887330927447169	0.0858222466682646	Not Significant
Propanoic acid, 2-methyl-, 2-methoxy-4-(2-propenyl)phenyl ester	-0.372585844221168	-0.460023578959163	0.00542798861930835	1.58890834479913	Significant
Propionic acid, 2-(pyrrol-1-yl)-	0.324237368196498	0.036160269613291	0.836615116072782	0.124896541757146	Not Significant
Propylene Carbonate	0.706296254637228	0.116129155061655	0.506478087574888	0.401106795372147	Not Significant
Propylene Glycol	1.4642811454968	0.27080945682662	0.11560076017641	0.935368153901814	Not Significant
Pyridine, 3-ethenyl-	-0.193163865436665	-0.185657301717676	0.285614608276422	0.641255034447468	Not Significant
R-(-)-1,2-propanediol	-0.649414117222377	-0.328282969403791	0.0541851063403187	1.13388003006565	Not Significant
Salicylic acid	2.17241240143776	0.44068935078723	0.00805840916683403	1.52212847114105	Significant
Scyllo-Inositol	-1.40520324164992	-0.225040776330698	0.193685203513407	0.777284434508658	Not Significant
Shikimic acid	2.54164804158441	0.340590631516709	0.0452748554243093	1.17639034460307	Significant
Silane, dimethyldi(2,4-cyclopentadien-1-yl)-	-0.771380085513809	-0.211614132997143	0.222336916032873	0.730909190692686	Not Significant
Silicic acid, diethyl bis(trimethylsilyl) ester	0.0484627638804296	0.0185545684645542	0.915746828801332	0.0640869512258067	Not Significant
Squalene	-3.19678767348142	-0.367056686407459	0.0300812003640695	1.267803344704	Significant
Stannane, chlorotrimethyl-	-2.05684744586084	-0.259389890667016	0.132393638753932	0.895925297502941	Not Significant
Stigmasterol	4.93904737430274	0.460562496275624	0.00536679579277837	1.59076974986715	Significant
Sulfurous acid, 2-propyl tetradecyl ester	-0.372585844221168	-0.460023578959163	0.00542798861930835	1.58890834479913	Significant
Tetracosane	-0.372585844221168	-0.460023578959163	0.00542798861930835	1.58890834479913	Significant
Tetradecanamide	-0.511571702494854	-0.361405035701004	0.0329129643382628	1.24828270406707	Significant
Tetradecanoic acid	3.90360873247643	0.215980785882555	0.21271833973084	0.745991485439771	Not Significant
Tetrapentacontane	-0.372585844221168	-0.460023578959163	0.00542798861930835	1.58890834479913	Significant
Thymine	-0.576349404837311	-0.0625744023606341	0.721016245017535	0.216130204252978	Not Significant
Tin, dichlorodimethyl-	0.196259350803002	0.0548361073334735	0.754380641773226	0.189402353539342	Not Significant
trans-Cinnamic acid	-0.597610193901963	-0.0804646241397248	0.645880080709409	0.277922520941223	Not Significant
trans-Geranylgeraniol	-0.974303933346276	-0.238817457439864	0.167082620204803	0.82486869883597	Not Significant
trans-Sinapyl alcohol	1.17014959673445	0.105340474479624	0.547008349580091	0.363842999796826	Not Significant
Trehalose	2.48057197654466	0.188928149921634	0.277060131765565	0.652552451022504	Not Significant
Triacontyl heptafluorobutyrate	-0.372585844221168	-0.460023578959163	0.00542798861930835	1.58890834479913	Significant
Tridecane	0.0907651658227719	0.0321116608420823	0.854701665432646	0.110912762325762	Not Significant
Tridecane, 3-cyclohexyl-	-0.372585844221168	-0.460023578959163	0.00542798861930835	1.58890834479913	Significant
Uncarine C	0.86893878055133	0.0917868894168537	0.59999563056852	0.317029302862192	Not Significant
Urs-12-en-28-oic acid, 3-hydroxy-, methyl ester, (3.beta.)-	-0.372585844221168	-0.460023578959163	0.00542798861930835	1.58890834479913	Significant
Vanillic acid	0.100389554710156	0.0412573740908345	0.813962256027734	0.142501795507411	Not Significant
Verimol K	0.508626836011524	0.143321820849436	0.411439669243437	0.495029488824726	Not Significant
Vinyl crotonate	-0.459018930077513	-0.422064017008836	0.0115524175650251	1.45779709853593	Significant
Vitamin E	-0.423695872129026	-0.0769093432927631	0.660568210172455	0.265642682115084	Not Significant
