# Supplementary material for: Interspecific and Environmental Influence on the Foliar Metabolomes of Mitragyna Species Through Recursive OPLSDA Modeling
Source: Plants (Basel). 2025 Sep 1;14(17):2721. doi: 10.3390/plants14172721 (PMC12430465; doi:10.3390/plants14172721)
Supplement: Supplementary file 1 [file plants-14-02721-s001.zip › Table S8-Splot_metabs_Split4.csv]

Metabolite	Covariance	Correlation	p_corr	VIP	Selected
(3-Nitrophenyl) methanol, n-propyl ether	-3.12713279459013	-0.310098498494214	0.171299557432255	1.17455837446726	Not Significant
(3R,6S)-2,2,6-Trimethyl-6-vinyltetrahydro-2H-pyran-3-ol	-0.0432305895311765	-0.125474771011566	0.587860977851881	0.475260098941586	Not Significant
(E)-3,3'-Dimethoxy-4,4'-dihydroxystilbene	-1.42218265789843	-0.518288442144569	0.0160859167141374	1.96311827714914	Significant
(E)-4-(3-Hydroxyprop-1-en-1-yl)-2-methoxyphenol	-2.74443355992913	-0.169899130359602	0.461560421396417	0.643526000117991	Not Significant
(E,E,E)-3,7,11,15-Tetramethylhexadeca-1,3,6,10,14-pentaene	-0.610586624363691	-0.217419982376762	0.343778075551068	0.823520469519192	Not Significant
(R)-(-)-14-Methyl-8-hexadecyn-1-ol	-0.0432305895311765	-0.125474771011566	0.587860977851881	0.475260098941586	Not Significant
(S)-(+)-1,2-Propanediol	-0.395819382327701	-0.162951048443615	0.480343808698544	0.617208788520593	Not Significant
(S)-(+)-2',3'-Dideoxyribonolactone	-0.458197630024034	-0.145829625749995	0.528209977422724	0.552358070102942	Not Significant
(Z)-14-Tricosenyl formate	-0.0432305895311765	-0.125474771011566	0.587860977851881	0.475260098941586	Not Significant
.alpha.-Calacorene	-0.0432305895311765	-0.125474771011566	0.587860977851881	0.475260098941586	Not Significant
.alpha.-D-Glucopyranose, 4-O-.beta.-D-galactopyranosyl-	-0.0432305895311765	-0.125474771011566	0.587860977851881	0.475260098941586	Not Significant
.alpha.-D-Glucopyranoside, methyl	-0.470643135931171	-0.148959027702917	0.519297833840812	0.564211288640685	Not Significant
.alpha.-Methyl mannofuranoside	1.80509342968081	0.165027272286771	0.474691242662653	0.625072890133756	Not Significant
.alpha.-Tocopherol-.beta.-D-mannoside	0.390040219430852	0.0883247034852963	0.703414197717317	0.334546992825665	Not Significant
.alpha.-Tocospiro A	-0.419905291507801	-0.0400409437912393	0.863183272416699	0.151662862219408	Not Significant
.alpha.-Tocospiro B	-4.59251175607862	-0.453325926431799	0.039028275460482	1.71706011425121	Significant
.beta.-D-Glucopyranose, 1,6-anhydro-	-1.76025190086337	-0.199965186543559	0.384808696929291	0.757407035497234	Not Significant
.beta.-D-Glucopyranose, 4-O-.beta.-D-galactopyranosyl-	-0.565064463151085	-0.162745119061769	0.480906286107914	0.616428790935406	Not Significant
.beta.-D-Glucopyranoside, methyl	1.08517892933419	0.379876089084462	0.0894000663450629	1.43885456995321	Not Significant
.beta.-d-Mannofuranoside, methyl	-0.0432305895311765	-0.125474771011566	0.587860977851881	0.475260098941586	Not Significant
.beta.-Tocopherol	-1.05408846015465	-0.182793687881331	0.427725693245536	0.692366644609146	Not Significant
.delta.-Tocopherol	-0.744423591105871	-0.240576339717374	0.293497267959275	0.91122967665384	Not Significant
.gamma.-Muurolene	-0.0432305895311765	-0.125474771011566	0.587860977851881	0.475260098941586	Not Significant
.gamma.-Sitosterol	0.0225087614165808	0.0130986459313243	0.95506131075964	0.0496136690358908	Not Significant
.gamma.-Tocopherol	-4.06981381594439	-0.484882992218494	0.025891353602677	1.83658863848902	Significant
1(2H)-Naphthalenone, 3,4,5,6,7,8-hexahydro-	-0.0432305895311765	-0.125474771011566	0.587860977851881	0.475260098941586	Not Significant
1,2,3,5-Cyclohexanetetrol, (1.alpha.,2.beta.,3.alpha.,5.beta.)-	8.74153895206403	0.675403508058177	0.00078002841026607	2.55822214679025	Significant
1,2,3-Benzenetriol	-3.66572931568322	-0.544685695937927	0.0106755923339224	2.06310300992432	Significant
1,2,3-Butanetriol	1.85532427828288	0.335385807061599	0.137210148154197	1.27033897382452	Not Significant
1,2:5,6-Dianhydrogalactitol	-0.0432305895311765	-0.125474771011566	0.587860977851881	0.475260098941586	Not Significant
1,2-Benzenediol, 3-methoxy-	-1.19337639200031	-0.218402298681666	0.341548275930266	0.827241183575864	Not Significant
1,2-Benzenediol, 4-methyl-	-0.520383295034337	-0.125890613383081	0.586614292560987	0.476835182801369	Not Significant
1,2-Cyclopentanedione	0.513443752223716	0.246792390893502	0.280816905954686	0.934774179450505	Not Significant
1,2-Epoxy-5,9-cyclododecadiene	-0.0432305895311765	-0.125474771011566	0.587860977851881	0.475260098941586	Not Significant
1,2-Oxaborole, 2,3,4-triethyl-2,5-dihydro-5,5-dimethyl-	1.38770109264984	0.160733833676511	0.486417204723636	0.608810656361488	Not Significant
1,3,5-Benzenetriol	-0.0432305895311765	-0.125474771011566	0.587860977851881	0.475260098941586	Not Significant
1,3,5-Trioxane	3.13487852669278	0.515150898777346	0.0168543408416433	1.9512342214213	Significant
1,3-Benzenediol, 4-propyl-	-1.10005977919467	-0.103691533213401	0.654667876363291	0.392751849133584	Not Significant
1,3-Cyclohexanedione, 2-methyl-	0.433764853538347	0.348318140466199	0.121772576617508	1.31932270181913	Not Significant
1,3-Dioxolan-4-one, 2-(1,1-dimethylethyl)-5-(1-methylethyl)-, (2S-cis)-	0.509709383632173	0.295438922385068	0.193524440401473	1.11903237879574	Not Significant
1,3-Propanediol, 2-(hydroxymethyl)-2-nitro-	-0.0432305895311765	-0.125474771011566	0.587860977851881	0.475260098941586	Not Significant
1,4,2,5 Cyclohexanetetrol	-0.529942012599632	-0.147386460837235	0.523767377660444	0.558254885786543	Not Significant
1,4-Benzenedimethanol	1.04730588120607	0.173037714208328	0.453201039589877	0.655413996871894	Not Significant
1,4-Benzenediol, 2-methoxy-	-0.309021362892203	-0.0966473916508645	0.676859688012757	0.366070792942129	Not Significant
1,4-Cyclohexanedione	-0.0432305895311765	-0.125474771011566	0.587860977851881	0.475260098941586	Not Significant
1,4-Dioxane, 2,3-dimethoxy-	-0.0432305895311765	-0.125474771011566	0.587860977851881	0.475260098941586	Not Significant
1,5-Anhydro-d-mannitol	-0.0432305895311765	-0.125474771011566	0.587860977851881	0.475260098941586	Not Significant
1,6,10,14,18,22-Tetracosahexaen-3-ol, 2,6,10,15,19,23-hexamethyl-, (all-E)-	1.22357253960228	0.309098893977599	0.172756599578548	1.17077217794633	Not Significant
1,6,10,14,18,22-Tetracosahexaen-3-ol, 2,6,10,15,19,23-hexamethyl-, (all-E)-(.+/-.)-	-0.396599921130365	-0.0455304770098903	0.844632262618924	0.172455536950799	Not Significant
1,6,10,14-Hexadecatetraen-3-ol, 3,7,11,15-tetramethyl-, (E,E)-	-0.528598254967365	-0.179164310538865	0.437112145166156	0.678619672042704	Not Significant
1,6-Anhydro-.beta.-d-talopyranose	-0.0432305895311765	-0.125474771011566	0.587860977851881	0.475260098941586	Not Significant
10,13-Octadecadienoic acid, methyl ester	-0.434198037604557	-0.163137072958997	0.479835982906053	0.617913392552729	Not Significant
11,14,17-Eicosatrienoic acid, methyl ester	-0.389821383009689	-0.151888879509331	0.51101916582025	0.575308672187793	Not Significant
13-Docosen-1-ol, (Z)-	-0.409630964560832	-0.162356942107693	0.481967451365032	0.614958495224852	Not Significant
13-Docosenamide, (Z)-	-3.23242181293765	-0.454197484598611	0.0386067314276173	1.72036131031837	Significant
15-Octadecenal	-0.0432305895311765	-0.125474771011566	0.587860977851881	0.475260098941586	Not Significant
1-Decanol, 2-hexyl-	-0.0432305895311765	-0.125474771011566	0.587860977851881	0.475260098941586	Not Significant
1-Deoxy-d-altritol	2.20175985228103	0.506960958647232	0.019000162440032	1.92021323030744	Significant
1H-Dicyclopenta[b,d]pyrrole, decahydro-, (3a.alpha.,4a.alpha.,7a.alpha.,7b.alpha.)-	-0.0432305895311765	-0.125474771011566	0.587860977851881	0.475260098941586	Not Significant
1-Hexadecanol	-0.0432305895311765	-0.125474771011566	0.587860977851881	0.475260098941586	Not Significant
1H-Inden-1-one, 2,3-dihydrotetramethyl-	-0.0432305895311765	-0.125474771011566	0.587860977851881	0.475260098941586	Not Significant
1H-Indol-4-ol	-0.411734290236174	-0.151773294421474	0.511344561392319	0.574870871187256	Not Significant
1H-Pyrrole-2,5-dione, 3-ethyl-4-methyl-	-1.177009308836	-0.269810307558588	0.236884297636522	1.02195901560111	Not Significant
1H-Pyrrole-2-carboxylic acid	0.775871056752029	0.373460944549785	0.0953979099712298	1.41455596233914	Not Significant
1-Isopropyl-4,7-dimethyl-1,2,3,5,6,8a-hexahydronaphthalene	-0.0432305895311765	-0.125474771011566	0.587860977851881	0.475260098941586	Not Significant
1-Naphthalenepropanol, .alpha.-ethenyldecahydro-2-hydroxy-.alpha.,2,5,5,8a-pentamethyl-, [1R-[1.alpha.(R*),2.beta.,4a.beta.,8a.	-0.0432305895311765	-0.125474771011566	0.587860977851881	0.475260098941586	Not Significant
1-Octadecyne	-0.668448115539568	-0.161285020347057	0.484903842914887	0.610898383077125	Not Significant
1-Propionylethyl acetate	-0.0432305895311765	-0.125474771011566	0.587860977851881	0.475260098941586	Not Significant
2-((8Z,11Z)-Heptadeca-8,11-dien-1-yl)-4,5-dihydrooxazole	-0.559123085396382	-0.233391150746754	0.308586690839227	0.884014375971794	Not Significant
2(3H)-Furanone, 5-dodecyldihydro-	-0.55249994926224	-0.217126294583323	0.344446383045752	0.822408069881857	Not Significant
2(3H)-Furanone, dihydro-3-hydroxy-4,4-dimethyl-, (.+/-.)-	-0.266730450158267	-0.0990137224726875	0.669374922457921	0.375033731160239	Not Significant
2-(3-Isopropyl-4-methyl-pent-3-en-1-ynyl)-2-methyl-cyclobutanone	1.27704117973348	0.115345796260287	0.618567601935562	0.436894637074946	Not Significant
Dihydroactinolide	-0.434858952915698	-0.225324478484672	0.326077511828908	0.853460285882612	Not Significant
Dihydroactinolide	1.93000023024169	0.465925071693742	0.0332726649889076	1.76478182735334	Significant
2(5H)-Furanone	-0.0432305895311765	-0.125474771011566	0.587860977851881	0.475260098941586	Not Significant
2(5H)-Furanone, 4-methyl-5-(2-methyl-2-propenyl)-	-0.435014597285112	-0.165944737052199	0.472204160269345	0.628547966371612	Not Significant
2,2,4-Trimethyl-3-(3,8,12,16-tetramethyl-heptadeca-3,7,11,15-tetraenyl)-cyclohexanol	-0.0432305895311765	-0.125474771011566	0.587860977851881	0.475260098941586	Not Significant
2,2'-Bioxirane	0.249204869443967	0.248053640175948	0.278286408905106	0.93955140640962	Not Significant
2,2-Dimethyl-3-(3,7,16,20-tetramethyl-heneicosa-3,7,11,15,19-pentaenyl)-oxirane	-0.527339276687229	-0.129933010862958	0.57455442784156	0.492146549467028	Not Significant
2,3-Bis(1-methylallyl)pyrrolidine	-1.08995623015487	-0.141069420788305	0.541902091838291	0.534327867992697	Not Significant
2,3-Butanediol	0.974315382912405	0.393627942520142	0.0774883233566474	1.49094238945494	Not Significant
2,3-Butanediol, [R-(R*,R*)]-	0.0619562613245633	0.0579174619753246	0.803076054644934	0.219373651666605	Not Significant
2,3-Butanediol, [S-(R*,R*)]-	-0.210965550429747	-0.2033867761572	0.376556918780744	0.770366971627874	Not Significant
2,4(1H,3H)-Pyrimidinedione, 5-hydroxy-	2.67076738840489	0.413774658311539	0.0622346842851521	1.56725199387322	Not Significant
2,4,5-Trihydroxypyrimidine	0.254153775084196	0.055581981950027	0.810875646209991	0.210527566840544	Not Significant
2,4-Dihydroxy-2,5-dimethyl-3(2H)-furan-3-one	0.232320348097709	0.0795537172329513	0.731762731599066	0.301325176515511	Not Significant
2,4-Di-tert-butylphenol	-0.627183057848375	-0.157386488197943	0.495657932363298	0.596131934332269	Not Significant
2,5-Dimethylfuran-3,4(2H,5H)-dione	-2.9580885821917	-0.503607872997922	0.0199395597461541	1.90751276626512	Significant
2,5-Furandione, 3-methyl-	1.19159634791138	0.46372655327532	0.0342257482810953	1.75645451125115	Significant
2,6,10,14,18-Pentamethyl-2,6,10,14,18-eicosapentaene	-0.0432305895311765	-0.125474771011566	0.587860977851881	0.475260098941586	Not Significant
2,6,10,14-Hexadecatetraen-1-ol, 3,7,11,15-tetramethyl-, acetate, (E,E,E)-	-0.348763282996555	-0.150419491823662	0.515163174598803	0.56974308054539	Not Significant
2,6,10,15,19,23-Pentamethyl-2,6,18,22-tetracosatetraen-10,15-diol	-0.854923790420836	-0.214648561454296	0.35011489756285	0.813023173758447	Not Significant
2,6-Difluorobenzoic acid, tridec-2-ynyl ester	-0.0432305895311765	-0.125474771011566	0.587860977851881	0.475260098941586	Not Significant
2,6-Dimethoxyhydroquinone	-2.11864995746259	-0.28426557218039	0.211715502191451	1.07671114177754	Not Significant
2,7-Octadiene-1,6-diol, 2,6-dimethyl-	-0.320380383568325	-0.155134659126634	0.501922397959077	0.587602693763809	Not Significant
2-Butenoic acid, methyl ester	-0.0432305895311765	-0.125474771011566	0.587860977851881	0.475260098941586	Not Significant
2-Cyclohexen-1-ol	-0.212089127151217	-0.200254363331289	0.38410739490508	0.758502348823096	Not Significant
2-Cyclohexen-1-ol, 3-bromo-	2.72037481455927	0.47753564695703	0.0285796968455341	1.80875913931744	Significant
2-Cyclohexen-1-one, 4-(3-hydroxy-1-butenyl)-3,5,5-trimethyl-	-0.797896375777945	-0.145908729234571	0.527983822588868	0.552657689935705	Not Significant
2-Cyclohexen-1-one, 4-(3-hydroxy-1-butenyl)-3,5,5-trimethyl-, [R-[R*,R*-(E)]]-	-0.714661088443481	-0.155100588238822	0.502017475832566	0.587473643649733	Not Significant
2-Cyclohexen-1-one, 4-(3-hydroxybutyl)-3,5,5-trimethyl-	-1.82326497193812	-0.202547253475059	0.378572232054828	0.767187116189515	Not Significant
2-Furancarboxylic acid	2.58537084551413	0.511209089763026	0.0178613433275182	1.93630385313251	Significant
2-Furanmethanol	-0.0432305895311765	-0.125474771011566	0.587860977851881	0.475260098941586	Not Significant
2-Hexadecen-1-ol, 3,7,11,15-tetramethyl-, acetate, [R-[R*,R*-(E)]]-	0.322731202949963	0.283985220549506	0.212186030229752	1.07564925544965	Not Significant
2-Hexadecene, 3,7,11,15-tetramethyl-, [R-[R*,R*-(E)]]-	-0.0432305895311765	-0.125474771011566	0.587860977851881	0.475260098941586	Not Significant
2-Hexenoic acid	-0.914458074561064	-0.215592428288259	0.347949161220372	0.81659825296585	Not Significant
2-Hexenoic acid, (E)-	-0.463777740349909	-0.160368051207417	0.487422805650465	0.607425184118333	Not Significant
Oxindole	-0.275873756233473	-0.0477666256821133	0.837097622951047	0.180925384958019	Not Significant
2H-Pyran-2,6(3H)-dione	2.66305224209671	0.734757574425286	0.000148539655406056	2.78303721699761	Significant
2-Hydroxy-5-methylisophthalaldehyde	-0.683712423773207	-0.0458587189968107	0.843525426588473	0.173698817316428	Not Significant
2-Hydroxy-gamma-butyrolactone	-1.4018540054035	-0.284535382475136	0.211263320609552	1.07773310074461	Not Significant
2-Hydroxyhexadecanoic acid	-0.0432305895311765	-0.125474771011566	0.587860977851881	0.475260098941586	Not Significant
2-Methoxy-4-vinylphenol	0.459185966797893	0.0892795430513918	0.700350052506367	0.338163633390117	Not Significant
2-Methylpentyl formate	-0.0432305895311765	-0.125474771011566	0.587860977851881	0.475260098941586	Not Significant
2-Methyltetracosane	-0.0432305895311765	-0.125474771011566	0.587860977851881	0.475260098941586	Not Significant
2-Octenoic acid, 4,5,7-trhydroxy	-0.594474364143986	-0.158454683682557	0.492699741963351	0.600177932484835	Not Significant
2-Oxopentanedioic acid	0.886878057251043	0.332132475175261	0.141302381601043	1.25801634656068	Not Significant
2-Pentadecanone, 6,10,14-trimethyl-	0.104091987891765	0.011117516549655	0.961852963773075	0.0421097561906418	Not Significant
2-Propanol, 1-hydrazino-	-0.192408237648371	-0.178643449677887	0.438468090389629	0.676646810228907	Not Significant
2-Propanone, 1-(4-hydroxy-3-methoxyphenyl)-	-0.832144673927432	-0.26686913125351	0.242233139196783	1.0108187383128	Not Significant
2-Propanone, 1-hydroxy-3-(4-hydroxy-3-methoxyphenyl)-	0.206953541068313	0.0186188422748084	0.936154349013055	0.0705224863162936	Not Significant
2-Propenoic acid, 3-(4-hydroxy-3-methoxyphenyl)-	0.998664372934284	0.146551003432012	0.526149256982966	0.555090428375171	Not Significant
2-Propenoic acid, 3-phenyl-	-0.72315321748693	-0.228941583202002	0.318162806839084	0.867160773494437	Not Significant
3(2H)-Furanone, 4-hydroxy-5-methyl-	1.6513454367086	0.25158724835506	0.271272942988566	0.952935634643602	Not Significant
3,3-Dimethyl-4-phenyl-4-penten-2-one	-0.0432305895311765	-0.125474771011566	0.587860977851881	0.475260098941586	Not Significant
3,4,5-Trimethoxyphenol	-0.392522328228202	-0.0660240610028994	0.776147030655438	0.250078972145491	Not Significant
3,4-Dimethoxy-6-methylpyrocatechol	-0.521825921394501	-0.0984565176854538	0.671134693679241	0.372923209657178	Not Significant
3,5-Decadiene, 2,2-dimethyl-, (Z,Z)-	-0.326914938922616	-0.175889688216468	0.445673667999814	0.66621640311149	Not Significant
3,5-Dimethoxy-4-hydroxybenzyl alcohol	-0.0432305895311765	-0.125474771011566	0.587860977851881	0.475260098941586	Not Significant
3,5-Dimethoxy-4-hydroxycinnamaldehyde	-1.1210276021473	-0.221874816992432	0.333734250588063	0.840394022052047	Not Significant
3,5-Octadiene, 4,5-diethyl-, (E,Z)-	2.64012228586811	0.502101879007136	0.0203734042322542	1.90180852112248	Significant
3,7,11,15-Tetramethyl-2-hexadecen-1-ol	-0.694246677901579	-0.0973272452679405	0.674706253052296	0.368645870742332	Not Significant
3,7,11,15-Tetramethylhexadecane-1,2,3-triol	0.661618350234301	0.312619171858418	0.167662949689257	1.18410591508291	Not Significant
3-Acetoxy-3-hydroxypropionic acid, methyl ester	0.0190290277211695	0.00216983721322358	0.99255222667713	0.00821868045926629	Not Significant
3-Aminocoumarin, N,N-dimethyl-	-0.0432305895311765	-0.125474771011566	0.587860977851881	0.475260098941586	Not Significant
3-Butene-1,2-diol	-3.0584867623541	-0.47349395532878	0.0301498538832998	1.7934504462021	Significant
3-Butylindolizidine	-0.782819572889495	-0.154257611394314	0.504372662556227	0.584280704899607	Not Significant
3-Deoxy-d-mannoic lactone	1.43742405924698	0.326480383466154	0.148615321259843	1.2366079499305	Not Significant
3-Hydroxy-4-methoxybenzoic acid	-2.36114597896237	-0.332617896236529	0.140686389239996	1.25985497324035	Not Significant
3-Methylmannoside	-0.0432305895311765	-0.125474771011566	0.587860977851881	0.475260098941586	Not Significant
3-O-Methyl-d-glucose	3.47575590061317	0.215728269506781	0.347638114055998	0.81711277800092	Not Significant
4-(4-Hydroxy-3-methoxystyryl)-2,6-dimethoxyphenol	-0.124681890709924	-0.0227223118183958	0.922120605330941	0.0860651753012318	Not Significant
4,8,12,16-Tetramethylheptadecan-4-olide	-1.2633570889332	-0.179456723999823	0.436351884933618	0.679727244897919	Not Significant
4,9,13,17-Tetramethyl-4,8,12,16-octadecatetraenal	-0.257561271921376	-0.158246563406653	0.493275413873646	0.599389636462292	Not Significant
4-Acetyl-1-methylcyclohexene	-0.421084016102167	-0.147112837522157	0.524546914811607	0.557218484263369	Not Significant
4-Ethylcatechol	-1.34306294986224	-0.224595728704851	0.327686209821689	0.850700004356143	Not Significant
Pyranone	0.110994769722376	0.0466714908827893	0.84078597529558	0.176777348911529	Not Significant
4H-Pyran-4-one, 3,5-dihydroxy-2-methyl-	-0.358072937067583	-0.190307112124334	0.408641320912916	0.720825200224209	Not Significant
4-Hydroxy-2-methoxybenaldehyde	-0.0432305895311765	-0.125474771011566	0.587860977851881	0.475260098941586	Not Significant
4-Hydroxy-3-methoxybenzyl alcohol	-0.0432305895311765	-0.125474771011566	0.587860977851881	0.475260098941586	Not Significant
4-O-Methylmannose	1.92496922567346	0.199690831749544	0.385474717335881	0.75636786335532	Not Significant
5,5,8a-Trimethyl-3,5,6,7,8,8a-hexahydro-2H-chromene	-0.782281372727899	-0.173775888426207	0.451246441300662	0.658209975290478	Not Significant
5,9,13,17-Tetramethyl 4,8,12,16-octadecatetraenoic acid	-0.0432305895311765	-0.125474771011566	0.587860977851881	0.475260098941586	Not Significant
5,9,13-Pentadecatrien-2-one, 6,10,14-trimethyl-, (E,E)-	1.02499281399112	0.321854109153059	0.15479533906259	1.21908503620014	Not Significant
5,9-Undecadien-2-one, 6,10-dimethyl-	-1.33837078133427	-0.197143100476037	0.391690386089195	0.746717835645668	Not Significant
5,9-Undecadien-2-one, 6,10-dimethyl-, (E)-	-0.175688150469251	-0.183693243638093	0.425416021401489	0.695773886993534	Not Significant
5-Hydroxymethylfurfural	-0.445052399833004	-0.0936956769330006	0.686237220007239	0.354890599365765	Not Significant
5-Oxotetrahydrofuran-2-carboxylic acid	-0.0432305895311765	-0.125474771011566	0.587860977851881	0.475260098941586	Not Significant
6,9-Octadecadienoic acid, methyl ester	-0.591644888050829	-0.162322577287332	0.482061451317292	0.614828331784081	Not Significant
6-Azacytosine	-0.0432305895311765	-0.125474771011566	0.587860977851881	0.475260098941586	Not Significant
6-Hydroxy-4,4,7a-trimethyl-5,6,7,7a-tetrahydrobenzofuran-2(4H)-one	-4.67080481027787	-0.275335562521946	0.227044806127339	1.04288699338814	Not Significant
6-Methyl-6-(5-methylfuran-2-yl)heptan-2-one	-0.762780456064084	-0.155124286124645	0.501951343826304	0.58756340400132	Not Significant
6-Octadecenoic acid, methyl ester, (Z)-	0.617192729892365	0.367237042523458	0.101494699415164	1.39098172292043	Not Significant
6-Oxa-bicyclo[3.1.0]hexan-3-one	-0.0432305895311765	-0.125474771011566	0.587860977851881	0.475260098941586	Not Significant
7-Hexadecenal, (Z)-	-0.0432305895311765	-0.125474771011566	0.587860977851881	0.475260098941586	Not Significant
7-Hydroxycadalene	-0.0432305895311765	-0.125474771011566	0.587860977851881	0.475260098941586	Not Significant
7-Tetradecenal, (Z)-	-0.0432305895311765	-0.125474771011566	0.587860977851881	0.475260098941586	Not Significant
8,11-Octadecadienoic acid, methyl ester	-0.391418693521184	-0.148262522830018	0.521275203885778	0.561573140970534	Not Significant
8-Nonenoic acid	2.02314498243787	0.53150996468326	0.0131518889893231	2.01319736523385	Significant
9-(2',2'-Dimethylpropanoilhydrazono)-3,6-dichloro-2,7-bis-[2-(diethylamino)-ethoxy]fluorene	-0.0432305895311765	-0.125474771011566	0.587860977851881	0.475260098941586	Not Significant
9(E),11(E)-Conjugated linoleic acid	-0.0432305895311765	-0.125474771011566	0.587860977851881	0.475260098941586	Not Significant
9,11-Octadecadienoic acid, methyl ester, (E,E)-	-0.192246357173221	-0.131728490205492	0.56923271495598	0.498947276681756	Not Significant
9,12,15-Octadecatrienoic acid, (Z,Z,Z)-	-0.180269959678336	-0.0412253887516155	0.85917442391123	0.156149177870922	Not Significant
9,12,15-Octadecatrienoic acid, 1-methylethyl ester, (Z,Z,Z)-	0.721195302485423	0.149517158442443	0.517715877900602	0.566325317368143	Not Significant
9,12,15-Octadecatrienoic acid, ethyl ester, (Z,Z,Z)-	-3.69795667743917	-0.367275054422116	0.101456620336935	1.39112570037957	Not Significant
9,12,15-Octadecatrienoic acid, methyl ester, (Z,Z,Z)-	2.01433053030351	0.370501573321371	0.0982623227203586	1.40334676823994	Not Significant
9,12-Octadecadienoic acid (Z,Z)-	-0.430671710149381	-0.119506502963856	0.60587613107986	0.452654122935436	Not Significant
9,12-Octadecadienoic acid (Z,Z)-, 2,3-dihydroxypropyl ester	5.27600215033348	0.564911074483803	0.00762423438218963	2.1397105648244	Significant
9,12-Octadecadienoic acid (Z,Z)-, methyl ester	2.08592015484709	0.405397546043529	0.0682722441733986	1.53552205188375	Not Significant
9,12-Octadecadienoic acid (Z,Z)-, phenylmethyl ester	-1.51494996518029	-0.271104698575854	0.234554801720204	1.02686177332663	Not Significant
9,12-Octadecadienoic acid, ethyl ester	-0.203767279476656	-0.167347506950939	0.468414290436862	0.633861230189452	Not Significant
9,19-Cyclolanostan-3-ol, 24-methylene-, (3.beta.)-	-0.0432305895311765	-0.125474771011566	0.587860977851881	0.475260098941586	Not Significant
9-Hexadecenoic acid, 9-octadecenyl ester, (Z,Z)-	-0.0432305895311765	-0.125474771011566	0.587860977851881	0.475260098941586	Not Significant
9H-Pyrido[3,4-b]indole, 1-methyl-	0.992628169313005	0.378426766321054	0.0907300652717818	1.43336497810632	Not Significant
9-Octadecenamide, (Z)-	1.44061186613842	0.36173229471592	0.107120202351149	1.37013141997453	Not Significant
9-Octadecenoic acid (Z)-, 2,3-dihydroxypropyl ester	-0.0432305895311765	-0.125474771011566	0.587860977851881	0.475260098941586	Not Significant
Acorenone B	0.707017015875059	0.125545890178156	0.587647684566326	0.475529476617097	Not Significant
Adenosine 3',5'-cyclic monophosphate	-0.0432305895311765	-0.125474771011566	0.587860977851881	0.475260098941586	Not Significant
Ajmalicine	12.6472744579956	0.88033205853759	1.42034571997506e-07	3.33442888852501	Significant
Akuammigine	2.17915961882828	0.47934019279112	0.0278998597495237	1.81559420763229	Significant
Allo-Inositol	-0.0432305895311765	-0.125474771011566	0.587860977851881	0.475260098941586	Not Significant
Aspirin methyl ester	-0.0432305895311765	-0.125474771011566	0.587860977851881	0.475260098941586	Not Significant
Azelaic acid	-0.0432305895311765	-0.125474771011566	0.587860977851881	0.475260098941586	Not Significant
Benzaldehyde, 2-hydroxy-4-methyl-	-2.14003500595822	-0.184940152119829	0.422225589028009	0.700496795380802	Not Significant
Benzaldehyde, 3-benzyloxy-2-fluoro-4-methoxy-	0.516983472988808	0.353396934831134	0.116065061620749	1.33855962325698	Not Significant
Benzaldehyde, 4-hydroxy-	-0.0432305895311765	-0.125474771011566	0.587860977851881	0.475260098941586	Not Significant
Benzaldehyde, 4-hydroxy-3,5-dimethoxy-	-0.797101599552801	-0.143245472337066	0.535622831145586	0.542570086456445	Not Significant
Benzeneacetaldehyde	2.01744517377052	0.494221446496847	0.0227683567443399	1.8719598503152	Significant
Benzeneethanol, 4-hydroxy-	0.76247262789783	0.418178389334118	0.0592280864147131	1.58393198160805	Not Significant
Benzofuran, 2,3-dihydro-	-0.363324150530284	-0.246228972446006	0.281951936470248	0.932640122500698	Not Significant
Benzoic acid	-1.17713822889033	-0.415336190421845	0.0611555963428669	1.57316660044522	Not Significant
Benzoic acid, 2,3-dihydroxy-, methyl ester	-0.0432305895311765	-0.125474771011566	0.587860977851881	0.475260098941586	Not Significant
Benzoic acid, 2,5-dihydroxy-, methyl ester	-0.832795030963111	-0.196676470553087	0.392834835336093	0.744950384057094	Not Significant
Benzoic acid, 2-hydroxy-3-methoxy-, methyl ester	-0.621802962745486	-0.117317682359376	0.612539404744785	0.444363539189683	Not Significant
Benzoic acid, 2-methoxy-	-0.800886746826409	-0.173722310136968	0.45138816265201	0.658007037099479	Not Significant
Benzoic acid, 3-hydroxy-	-0.663975337068071	-0.223503187701665	0.330106811401516	0.846561792816995	Not Significant
Benzoic acid, 4-formyl-, methyl ester	0.868907724271072	0.318881848539011	0.158859108696288	1.20782702104598	Not Significant
Benzoic acid, 4-hydroxy-	3.18584406098715	0.48941315560843	0.0243364909055463	1.85374751340519	Significant
Benzyl .beta.-d-glucoside	-0.10605111032819	-0.0351092705388228	0.879908667191846	0.132983190608969	Not Significant
Benzyl alcohol	-0.0432305895311765	-0.125474771011566	0.587860977851881	0.475260098941586	Not Significant
Benzyl chloride	-0.0432305895311765	-0.125474771011566	0.587860977851881	0.475260098941586	Not Significant
Bicyclo[3.2.0]heptan-2-one, 6-hydroxy-5-methyl-6-vinyl-	-2.70791421478881	-0.473887959376681	0.0299938599858968	1.79494281316383	Significant
Bis(2-ethylhexyl) phthalate	-0.0114328546044775	-0.0081363498928769	0.972077567349886	0.030818007667499	Not Significant
Butane, 1,2:3,4-diepoxy-, (.+/-.)-	-0.486241860289445	-0.161123303222322	0.485347617398579	0.610285848014637	Not Significant
Butanedioic acid, 2-hydroxy-2-methyl-, (S)-	-0.0432305895311765	-0.125474771011566	0.587860977851881	0.475260098941586	Not Significant
Butanedioic acid, monomethyl ester	1.15380165905757	0.223089420923192	0.33102630878275	0.844994570669544	Not Significant
Butanoic acid, 2-methyl-, 2-methoxy-4-(2-propenyl)phenyl ester	5.47554633548665	0.62424112273929	0.00248972585131562	2.36443466176268	Significant
Butanoic acid, 3-hydroxy-	-0.0432305895311765	-0.125474771011566	0.587860977851881	0.475260098941586	Not Significant
Butyl 9,12,15-octadecatrienoate	6.28401668778414	0.580409453453546	0.00580639614054369	2.19841368947019	Significant
Butyl 9,12-octadecadienoate	-0.961001460068917	-0.212727526541206	0.354546967580636	0.805746880400788	Not Significant
Butylsyringone	-0.658332159422609	-0.141453077843462	0.540792558459819	0.535781043707016	Not Significant
Butyrovanillone	-0.0432305895311765	-0.125474771011566	0.587860977851881	0.475260098941586	Not Significant
Campesterol	0.662005776039276	0.0740735352194571	0.749650081289105	0.28056792129238	Not Significant
Carbonic acid, 2-dimethylaminoethyl neopentyl ester	-0.0432305895311765	-0.125474771011566	0.587860977851881	0.475260098941586	Not Significant
Caryophyllene	-0.0432305895311765	-0.125474771011566	0.587860977851881	0.475260098941586	Not Significant
Caryophyllene oxide	-0.0432305895311765	-0.125474771011566	0.587860977851881	0.475260098941586	Not Significant
Catechol	-0.615604560811585	-0.446186580916993	0.0426178625539567	1.6900184545742	Significant
Cholesta-3,5-dien-7-one	1.07436360600462	0.30867671243983	0.17337452729929	1.16917308326145	Not Significant
Ciliaphylline	-0.0432305895311765	-0.125474771011566	0.587860977851881	0.475260098941586	Not Significant
cis-11-Eicosenamide	-0.0432305895311765	-0.125474771011566	0.587860977851881	0.475260098941586	Not Significant
cis-Sinapyl alcohol	-0.0432305895311765	-0.125474771011566	0.587860977851881	0.475260098941586	Not Significant
cis-Z-.alpha.-Bisabolene epoxide	-0.386394876850111	-0.14854108398639	0.520483944778871	0.56262824552798	Not Significant
?-Corynantheidine	-3.74951052080086	-0.238803727432922	0.297176871253323	0.904515562869036	Not Significant
Speciocilatine	-0.0432305895311765	-0.125474771011566	0.587860977851881	0.475260098941586	Not Significant
Corynan-16-carboxylic acid, 16,17-didehydro-9,17-dimethoxy-, methyl ester, (3.beta.,16E)-	-1.69082908906834	-0.193133282990354	0.401585319799709	0.731529872044541	Not Significant
Corynan-16-carboxylic acid, 16,17-didehydro-9,17-dimethoxy-, methyl ester, (3.beta.,16E,20.beta.)-	-0.0432305895311765	-0.125474771011566	0.587860977851881	0.475260098941586	Not Significant
Isorhynchophylline	-6.84665335179979	-0.368770544764483	0.0999667615060753	1.39679016091096	Not Significant
Crotonyl isothiocyanate	-0.327083404074818	-0.175868251409592	0.445730002047307	0.666135207036176	Not Significant
Cycloheptadecanol	1.2363707202992	0.200426776978358	0.383689605056683	0.759155399044299	Not Significant
Cyclohexanamine, N-3-butenyl-N-methyl-	-0.371222099937746	-0.167535805217879	0.467906744629927	0.634574446497838	Not Significant
Cyclohexane, (1-methylethylidene)-	0.746908125904177	0.312029956068377	0.168508209229556	1.18187414568086	Not Significant
Cyclohexane, (2-ethyl-1-methylbutylidene)-	1.10548173569867	0.380157651639896	0.0891433660858392	1.43992104289335	Not Significant
Cyclohexene, 1-methyl-3-(formylmethyl)-	1.96091732953753	0.304605590417869	0.179411159185403	1.15375291680598	Not Significant
Cyclopentane, 1-hexyl-3-methyl-	-0.0432305895311765	-0.125474771011566	0.587860977851881	0.475260098941586	Not Significant
Cyclopentaneacetaldehyde, 2-formyl-3-methyl-.alpha.-methylene-	-0.0432305895311765	-0.125474771011566	0.587860977851881	0.475260098941586	Not Significant
Cyclopropane, (bromomethyl)-	-0.820240902590527	-0.231101783834913	0.313491647672884	0.875342953531541	Not Significant
Cyclopropanebutanoic acid, 2-[[2-[[2-[(2-pentylcyclopropyl)methyl]cyclopropyl]methyl]cyclopropyl]methyl]-, methyl ester	-0.0432305895311765	-0.125474771011566	0.587860977851881	0.475260098941586	Not Significant
Cyclotrisiloxane, hexamethyl-	-0.0432305895311765	-0.125474771011566	0.587860977851881	0.475260098941586	Not Significant
D-Allose	6.21664222501567	0.518501781291957	0.0160347109277909	1.96392634066245	Significant
Decane, 2,3,5,8-tetramethyl-	-0.30322589930739	-0.192253886188738	0.403773644723922	0.728198985623507	Not Significant
Decanedioic acid, bis(2-ethylhexyl) ester	0.909443290282438	0.229266767372935	0.317456974138181	0.868392471787294	Not Significant
D-Fructose, 3-O-methyl-	-3.04951639506795	-0.248393255232413	0.277607468770013	0.940837764488111	Not Significant
D-Glucuronic acid, .gamma.-lactone	-0.622180384130536	-0.122568077228424	0.596606404011367	0.464250430911656	Not Significant
Dichloroacetic acid, tridec-2-ynyl ester	-0.0432305895311765	-0.125474771011566	0.587860977851881	0.475260098941586	Not Significant
Dimethyl (S)-(-)-malate	-0.0432305895311765	-0.125474771011566	0.587860977851881	0.475260098941586	Not Significant
Dimethylamine	-0.400930029050441	-0.220961556229502	0.335778967762112	0.836934869291292	Not Significant
dl-.alpha.-Tocopherol	-0.491003884016865	-0.144860756195852	0.530983622374653	0.548688288230051	Not Significant
D-Limonene	-0.703433559802766	-0.206240197786248	0.36975274867228	0.781174861013213	Not Significant
D-Mannonic acid, .gamma.-lactone	-0.0432305895311765	-0.125474771011566	0.587860977851881	0.475260098941586	Not Significant
Dodecanoic acid	-3.06479008310472	-0.734079982710852	0.000151739026149176	2.78047070659359	Significant
Dotriacontane	-0.473408004902691	-0.181109414865652	0.43206815593274	0.685987132986028	Not Significant
E-10,13,13-Trimethyl-11-tetradecen-1-ol acetate	-0.533704414604578	-0.179004774370598	0.437527226273767	0.678015397777016	Not Significant
Eicosane	-0.0432305895311765	-0.125474771011566	0.587860977851881	0.475260098941586	Not Significant
Eicosanoic acid	1.28902425849036	0.239204504943847	0.296342467185182	0.906033585639354	Not Significant
Eicosanoic acid, 2-hydroxy-1-(hydroxymethyl)ethyl ester	-0.0432305895311765	-0.125474771011566	0.587860977851881	0.475260098941586	Not Significant
Erucic acid	-0.0432305895311765	-0.125474771011566	0.587860977851881	0.475260098941586	Not Significant
Ethanamine, 2-methoxy-N-(2-methoxyethyl)-N-methyl-	0.566330743920073	0.101779903676632	0.660663555062633	0.385511180468002	Not Significant
Ethanamine, N-ethyl-N-nitroso-	-1.73209510305711	-0.361217324904696	0.107657830457833	1.36818087165743	Not Significant
Ethane, 1,1,1-triethoxy-	0.772706366318597	0.330983413660683	0.142768102788374	1.2536640525919	Not Significant
Ethane, fluoro-	-0.0271462485619982	-0.00512152293342013	0.982421899755327	0.0193987642013262	Not Significant
Ethanol, 2,2-diethoxy-	-0.0432305895311765	-0.125474771011566	0.587860977851881	0.475260098941586	Not Significant
Ethoxyacetaldehyde diethylacetal	-1.48827145525094	-0.306820713406093	0.176109053723336	1.16214312594575	Not Significant
Ethyl .alpha.-d-glucopyranoside	2.91480467675479	0.336176172965666	0.136228786149215	1.27333263840536	Not Significant
Ethyl 2,2-diethoxypropionate	-0.0432305895311765	-0.125474771011566	0.587860977851881	0.475260098941586	Not Significant
Ethyl orthoformate	-0.542005916107109	-0.174702988766855	0.448797809508345	0.661721548143511	Not Significant
Ethyl propionylacetate	0.524006727392437	0.305555915615784	0.177989363588619	1.15735245832295	Not Significant
Eugenol	3.882152628149	0.539354255040262	0.0116272376551916	2.04290914060622	Significant
Formamide, N-methoxy-	1.57972461950976	0.369968095610658	0.09878531760208	1.40132611765391	Not Significant
Formic acid, 2-propylphenyl ester	4.28604980360089	0.647592250637387	0.00150419725809883	2.45288160026496	Significant
Mitraphylline	7.00001262101333	0.387619533898223	0.0825372120176953	1.46818437321699	Not Significant
Fumaric acid, 2,4-dimethylpent-3-yl ethyl ester	-0.360766542863752	-0.166996018217877	0.469362454070032	0.632529898251524	Not Significant
Fumaric acid, 2-chlorophenyl ethyl ester	1.82854104363547	0.623795402508463	0.00251282566073693	2.36274640969977	Significant
Fumaric acid, ethyl 2-methylallyl ester	0.571201965491357	0.308378402738649	0.173812062863516	1.16804317724963	Not Significant
Furan, 2,5-diethoxytetrahydro-	5.50121339356425	0.85327982430111	8.81894732410361e-07	3.23196328993359	Significant
Furaneol	3.41797084106421	0.651727268411582	0.00136986185157516	2.46854378430918	Significant
Galactoseptanoside, methyl 2,3,4,5-tetra-O-methyl-, .alpha.-D-	-1.84985533823176	-0.192071502827032	0.404228313863703	0.727508173169089	Not Significant
Glyceraldehyde	-0.664561178257605	-0.193803510438442	0.399921899874765	0.734068488857498	Not Significant
Glycerin	0.677877442620083	0.313256498435931	0.166751969605156	1.18651991344963	Not Significant
Glycine, N-(ethoxycarbonyl)-, ethyl ester	0.801887759500057	0.138680954836673	0.548832877837895	0.525281088665351	Not Significant
Heneicosane	-0.0432305895311765	-0.125474771011566	0.587860977851881	0.475260098941586	Not Significant
Heptadecane	-0.0432305895311765	-0.125474771011566	0.587860977851881	0.475260098941586	Not Significant
Heptadecanoic acid	-0.815548838596103	-0.210374575654428	0.360019614750211	0.796834621288939	Not Significant
Heptadecanoic acid, heptadecyl ester	-0.0432305895311765	-0.125474771011566	0.587860977851881	0.475260098941586	Not Significant
Hexadeca-2,6,10,14-tetraen-1-ol, 3,7,11,16-tetramethyl-	-0.513185447851353	-0.147793287067124	0.522609362841433	0.559795819256357	Not Significant
Hexadecanamide	1.09706854868217	0.241785425370531	0.291003617794148	0.915809323721656	Not Significant
Hexadecane	-0.788724716542443	-0.173684639271507	0.451487820701005	0.657864351369896	Not Significant
Hexadecanoic acid, 2-hydroxy-1-(hydroxymethyl)ethyl ester	0.626663391471992	0.234923047592757	0.305330793711	0.88981673321644	Not Significant
Hexadecanoic acid, ethyl ester	-0.0432305895311765	-0.125474771011566	0.587860977851881	0.475260098941586	Not Significant
Hexadecanoic acid, hexyl ester	-0.0432305895311765	-0.125474771011566	0.587860977851881	0.475260098941586	Not Significant
Hexadecanoic acid, methyl ester	1.03466311694814	0.336422203827118	0.135924318502597	1.27426452814395	Not Significant
Homovanillyl alcohol	-3.46863272348854	-0.646200470223983	0.00155184230831974	2.44760996126019	Significant
Humulane-1,6-dien-3-ol	-0.0432305895311765	-0.125474771011566	0.587860977851881	0.475260098941586	Not Significant
Hydroquinone	-0.888205826125425	-0.167838228639789	0.467092167856678	0.635719934027009	Not Significant
Indole	-0.894915010233163	-0.324639914252396	0.151052835661711	1.22963681482838	Not Significant
Inositol	1.73090838856004	0.367366002776577	0.101365553637315	1.39147018496075	Not Significant
Isofraxidin	-0.751314779017951	-0.229054290903145	0.317918060851701	0.867587675833168	Not Significant
Isopaynantheine	-1.15902016537842	-0.151600182152877	0.511832093499374	0.574215174801137	Not Significant
l-Gala-l-ido-octitol	-0.842161658399496	-0.153636030755516	0.506112713139314	0.581926347338213	Not Significant
Lidocaine	-0.138271044263305	-0.139305347337614	0.547017160286432	0.527646096701492	Not Significant
Limonene	-0.411033371335725	-0.166208663727475	0.47148992583565	0.62954763998563	Not Significant
Linoleyl acetate	-0.472118310079476	-0.130630683086383	0.572483994016968	0.494789118704339	Not Significant
L-Lactic acid	1.53993168930839	0.581041974745837	0.0057406005463616	2.20080948688455	Significant
l-Pantoyl lactone	-0.0432305895311765	-0.125474771011566	0.587860977851881	0.475260098941586	Not Significant
Lupeol	-0.0432305895311765	-0.125474771011566	0.587860977851881	0.475260098941586	Not Significant
Maltol	0.33941866116167	0.0922033756890705	0.690995272797772	0.349238218164962	Not Significant
Megastigmatrienone	-7.13817934701222	-0.767904485931878	4.81716908612149e-05	2.9085875911105	Significant
Methoxyacetic acid, 2-methylpropyl ester	1.56313119914979	0.334921200674043	0.13778935981797	1.26857918676981	Not Significant
Methyl (Z)-5,11,14,17-eicosatetraenoate	-0.0432305895311765	-0.125474771011566	0.587860977851881	0.475260098941586	Not Significant
Methyl 2-furoate	-0.0432305895311765	-0.125474771011566	0.587860977851881	0.475260098941586	Not Significant
Methyl 4-O-methyl-d-arabinopyranoside	-0.0432305895311765	-0.125474771011566	0.587860977851881	0.475260098941586	Not Significant
Methyl salicylate	0.225054720473896	0.0267371452492372	0.908411489626932	0.101272137770204	Not Significant
Methyl stearate	0.970368732840597	0.37803139071586	0.0910954122173891	1.43186741610458	Not Significant
Mitragynine	-0.0432305895311765	-0.125474771011566	0.587860977851881	0.475260098941586	Not Significant
Myo-Inositol	-0.777477327304737	-0.160156324420655	0.488005350812275	0.606623227734483	Not Significant
Myo-Inositol, 4-C-methyl-	-0.0432305895311765	-0.125474771011566	0.587860977851881	0.475260098941586	Not Significant
Neophytadiene	-0.320078919737092	-0.125328712393446	0.588299124906936	0.474706873518344	Not Significant
Neric acid	-0.611416473734799	-0.205506822059383	0.371494791340498	0.778397057812603	Not Significant
n-Hexadecanoic acid	-0.15657869979147	-0.0719561636875391	0.756595016762746	0.272547964805169	Not Significant
Nonadecane	-0.0432305895311765	-0.125474771011566	0.587860977851881	0.475260098941586	Not Significant
n-Propyl 9,12-octadecadienoate	-1.87440230375599	-0.299144291870555	0.187732193279757	1.13306718638367	Not Significant
Octacosane	0.501908414019271	0.304044789285067	0.18025380950169	1.15162877344462	Not Significant
Octacosane, 2-methyl-	-0.0432305895311765	-0.125474771011566	0.587860977851881	0.475260098941586	Not Significant
Octacosanol	-0.0432305895311765	-0.125474771011566	0.587860977851881	0.475260098941586	Not Significant
Octadec-9-en-1-al dimethyl acetal	-0.0432305895311765	-0.125474771011566	0.587860977851881	0.475260098941586	Not Significant
Octadecanal	-0.0432305895311765	-0.125474771011566	0.587860977851881	0.475260098941586	Not Significant
Octadecanamide	0.518001188569846	0.290077568965343	0.202116706803221	1.09872520998262	Not Significant
Octadecane	1.97367908179889	0.50720535660564	0.0189331052735889	1.92113893510815	Significant
Octadecane, 5-methyl-	-0.0432305895311765	-0.125474771011566	0.587860977851881	0.475260098941586	Not Significant
Octadecanoic acid	0.0844423872323556	0.0349375474997553	0.880491981629075	0.132332756199885	Not Significant
Octadecanoic acid, 2,3-dihydroxypropyl ester	0.874133692811539	0.244151779411642	0.28616117907137	0.924772349887337	Not Significant
Octane, 2-cyclohexyl-	-0.0432305895311765	-0.125474771011566	0.587860977851881	0.475260098941586	Not Significant
Octyl-.beta.-D-glucopyranoside	0.591161870103646	0.111679355870062	0.629838845753932	0.423007281006682	Not Significant
Oleic Acid	-0.309442247945347	-0.190923518194315	0.407096611671289	0.7231599580998	Not Significant
Oxayohimban-16-carboxylic acid, 16,17-didehydro-19-methyl-, methyl ester, (19.alpha.,20.alpha.)-	0.692028899006852	0.309136340135014	0.172701864464247	1.17091401255049	Not Significant
Oxazole, 2-(8Z,11Z,14Z)-8,11,14-heptadecatrien-1-yl-4,5-dihydro-	-0.0432305895311765	-0.125474771011566	0.587860977851881	0.475260098941586	Not Significant
Oxazolidin-2-one	0.217484773930779	0.293484668682807	0.196627353752906	1.11163026281333	Not Significant
Oxazolidine, 2,2-diethyl-3-methyl-	-0.385890051895583	-0.169679283605441	0.462148914006034	0.642693287778352	Not Significant
Oxime-, methoxy-phenyl-_	-0.0432305895311765	-0.125474771011566	0.587860977851881	0.475260098941586	Not Significant
Oxirane, (methoxymethyl)-	0.730575150951569	0.360188608551671	0.1087376778296	1.3642844083941	Not Significant
Oxirane, [(2-propenyloxy)methyl]-	-0.0432305895311765	-0.125474771011566	0.587860977851881	0.475260098941586	Not Significant
Oxirane, 2,2-dimethyl-3-(3,7,12,16,20-pentamethyl-3,7,11,15,19-heneicosapentaenyl)-, (all-E)-	-0.364057330649418	-0.164486540104751	0.476160158281122	0.62302476182672	Not Significant
Palmitoleamide	1.09492781415796	0.308996902204228	0.17290574152802	1.17038586426819	Not Significant
Pantolactone	-0.592823764857445	-0.126227759950211	0.585604362401845	0.478112190996406	Not Significant
Paynantheine	-0.760488001772997	-0.155155657227716	0.501863805231229	0.587682228155602	Not Significant
Pentadecane	0.449640496402028	0.119977533553086	0.604446112440095	0.454438242903436	Not Significant
Pentadecanoic acid	2.17407561303454	0.307036932068191	0.17578897901738	1.16296209618106	Not Significant
Pentanal	1.24321376305081	0.497456222399791	0.021759506876246	1.88421219318296	Significant
Pentatriacontane	-0.0432305895311765	-0.125474771011566	0.587860977851881	0.475260098941586	Not Significant
Phenol, 2,6-dimethoxy-	-3.52733738772757	-0.456006968624852	0.0377428858211061	1.72721508299643	Significant
Phenol, 2,6-dimethoxy-4-(2-propenyl)-	-0.471635706542368	-0.164590660627472	0.475877133939789	0.62341913855705	Not Significant
Phenol, 2-methoxy-3-(2-propenyl)-	-0.0432305895311765	-0.125474771011566	0.587860977851881	0.475260098941586	Not Significant
Phenol, 2-methoxy-4-(1-propenyl)-, acetate	-1.02768854583751	-0.255392817647273	0.26384523057636	0.967349968487491	Not Significant
Phenol, 2-methoxy-4-(2-propenyl)-, acetate	-0.74713000652473	-0.184061352404731	0.424472808968121	0.697168170541081	Not Significant
Phenol, 2-methoxy-4-propyl-	-0.0432305895311765	-0.125474771011566	0.587860977851881	0.475260098941586	Not Significant
Phenol, 3,4,5-trimethoxy-	-0.566621119378797	-0.162719319923535	0.480976777327094	0.616331071681641	Not Significant
Phenol, 3,5-bis(1,1-dimethylethyl)-	-1.27259503397128	-0.165543565167711	0.473290853206762	0.627028449834724	Not Significant
Phenol, 4,4'-(tetrahydro-1H,3H-furo[3,4-c]furan-1,4-diyl)bis[2-methoxy-	-1.52330642864391	-0.213459578489926	0.35285420976886	0.808519669534208	Not Significant
Phenol, 4-ethenyl-2,6-dimethoxy-	-1.7138301483994	-0.627446276860126	0.00232880224691057	2.37657480636953	Significant
Phenol, 4-propyl-	-0.0432305895311765	-0.125474771011566	0.587860977851881	0.475260098941586	Not Significant
Phenyl-.beta.-D-glucoside	0.558919975076834	0.355256288639581	0.114024606367714	1.34560228743438	Not Significant
Phenylethyl Alcohol	-0.0432305895311765	-0.125474771011566	0.587860977851881	0.475260098941586	Not Significant
Phytol	1.70321149275875	0.414261453851974	0.0618967478834658	1.56909582666006	Not Significant
Propanoic acid, 2,2-dimethyl-	-0.893144910190843	-0.237753639528441	0.299369948926515	0.900538150697988	Not Significant
Propanoic acid, 2-hydroxy-, ethyl ester	-0.403926077729646	-0.168188603860799	0.466149337047947	0.637047048321471	Not Significant
Propanoic acid, 2-hydroxy-, methyl ester, (.+/-.)-	-0.0432305895311765	-0.125474771011566	0.587860977851881	0.475260098941586	Not Significant
Propanoic acid, 2-methyl-, 2-methoxy-4-(2-propenyl)phenyl ester	-0.0432305895311765	-0.125474771011566	0.587860977851881	0.475260098941586	Not Significant
Propionic acid, 2-(pyrrol-1-yl)-	0.138380423094318	0.022345088238379	0.923409831099667	0.084636367625262	Not Significant
Propylene Carbonate	-0.499434068272248	-0.180138402099135	0.434582277093338	0.682309233279435	Not Significant
Propylene Glycol	-0.262808368866185	-0.134427184353043	0.561274863566259	0.509169105637793	Not Significant
Pyridine, 3-ethenyl-	-0.0432305895311765	-0.125474771011566	0.587860977851881	0.475260098941586	Not Significant
R-(-)-1,2-propanediol	-0.388685159399592	-0.185167783365894	0.42164454870261	0.701358992997542	Not Significant
Salicylic acid	-0.0702437593793132	-0.0254308493785443	0.912869423926163	0.0963242880969393	Not Significant
Scyllo-Inositol	1.14266124377334	0.159402915537451	0.49008107446812	0.603769545057971	Not Significant
Shikimic acid	-0.0432305895311765	-0.125474771011566	0.587860977851881	0.475260098941586	Not Significant
Silane, dimethyldi(2,4-cyclopentadien-1-yl)-	-0.597552846032145	-0.143781711487451	0.534080637528335	0.544601196532312	Not Significant
Silicic acid, diethyl bis(trimethylsilyl) ester	-0.0432305895311765	-0.125474771011566	0.587860977851881	0.475260098941586	Not Significant
Squalene	-1.56757436124032	-0.21826825119627	0.341852053766696	0.826733452653876	Not Significant
Stannane, chlorotrimethyl-	-3.73997533331951	-0.469034156261867	0.0319605543428379	1.77655808984462	Significant
Stigmasterol	1.4173480857881	0.154854422076152	0.502704684613518	0.586541241431476	Not Significant
Sulfurous acid, 2-propyl tetradecyl ester	-0.0432305895311765	-0.125474771011566	0.587860977851881	0.475260098941586	Not Significant
Tetracosane	-0.0432305895311765	-0.125474771011566	0.587860977851881	0.475260098941586	Not Significant
Tetradecanamide	-0.190684137039934	-0.139719681376859	0.545813797002117	0.529215467459444	Not Significant
Tetradecanoic acid	-2.65565673155344	-0.164632623325748	0.475763093302391	0.623578080438143	Not Significant
Tetrapentacontane	-0.0432305895311765	-0.125474771011566	0.587860977851881	0.475260098941586	Not Significant
Thymine	-4.58481494001497	-0.625747177805186	0.00241298625992595	2.37013913823918	Significant
Tin, dichlorodimethyl-	-0.43462477838713	-0.151142877384301	0.513121061071412	0.572483044048413	Not Significant
trans-Cinnamic acid	2.45414819376843	0.427873990154965	0.0529994041792189	1.62065595542578	Not Significant
trans-Geranylgeraniol	-1.08827863825823	-0.265653266895912	0.244466922094139	1.00621341558351	Not Significant
trans-Sinapyl alcohol	-1.27597202658314	-0.137048526280786	0.553592802527682	0.519097948016984	Not Significant
Trehalose	2.79323899913188	0.252549185704083	0.269383139204663	0.956579159441351	Not Significant
Triacontyl heptafluorobutyrate	-0.0432305895311765	-0.125474771011566	0.587860977851881	0.475260098941586	Not Significant
Tridecane	-0.0432305895311765	-0.125474771011566	0.587860977851881	0.475260098941586	Not Significant
Tridecane, 3-cyclohexyl-	-0.0432305895311765	-0.125474771011566	0.587860977851881	0.475260098941586	Not Significant
Uncarine C	4.1131835985283	0.517511681203076	0.0162734704737849	1.96017614401009	Significant
Urs-12-en-28-oic acid, 3-hydroxy-, methyl ester, (3.beta.)-	-0.0432305895311765	-0.125474771011566	0.587860977851881	0.475260098941586	Not Significant
Vanillic acid	-0.0432305895311765	-0.125474771011566	0.587860977851881	0.475260098941586	Not Significant
Verimol K	-0.400395232825587	-0.205607040602235	0.371256459282768	0.778776655035278	Not Significant
Vinyl crotonate	-0.134073128188055	-0.153993423059333	0.505111876133186	0.583280040198567	Not Significant
Vitamin E	-2.93530596615676	-0.690533177234433	0.00052996585522497	2.61552871138241	Significant
